# Supplementary material for: Inhibitory role of bone marrow mesenchymal stem cells‐derived exosome in non‐small‐cell lung cancer: microRNA‐30b‐5p, EZH2 and PI3K/AKT pathway
Source: J Cell Mol Med. 2023 Sep 12;27(22):3526–38. doi: 10.1111/jcmm.17933 (PMC10660609; doi:10.1111/jcmm.17933)
Supplement: Supplementary file 5 — Table S2. [file JCMM-27-3526-s003.xlsx]

## Sheet: diff
Table S2 517 differentially expressed miRNAs
	logFC	AveExpr	t	P.Value	adj.P.Val	B	result
hsa-miR-205-3p	9.9844	0.898264	11.9188	8.87035e-10	1.13053e-06	12.6515	UP
hsa-miR-205-5p	7.54567	7.72352	5.93744	1.49789e-05	0.00177401	2.67839	UP
hsa-miR-4793-3p	7.30325	-0.203954	12.0418	7.56025e-10	1.13053e-06	12.8143	UP
hsa-miR-1306-3p	6.01719	-0.493931	9.72949	1.93316e-08	1.64254e-05	9.50122	UP
hsa-miR-3149	5.70869	-0.303119	5.56993	3.15662e-05	0.00281425	1.91754	UP
hsa-miR-196a-5p	5.52567	-0.639632	4.66818	0.000210202	0.0094001	-0.00763294	UP
hsa-miR-595	5.20745	-0.989363	7.21359	1.2938e-06	0.00029981	5.18695	UP
hsa-miR-4481	5.18327	1.38911	4.72648	0.000185487	0.00849457	0.118813	UP
hsa-miR-3713	5.16804	-0.241083	4.91785	0.000123298	0.00641403	0.53226	UP
hsa-miR-6817-5p	4.99337	-0.465454	4.38305	0.00038904	0.0139671	-0.628449	UP
hsa-miR-6886-3p	4.98338	-0.865099	4.32423	0.000442032	0.0145222	-0.75689	UP
hsa-miR-3659	4.98158	-0.698219	5.34102	5.06463e-05	0.00358604	1.43597	UP
hsa-miR-6832-5p	4.88965	-1.52048	5.39279	4.54855e-05	0.00358604	1.54537	UP
hsa-miR-7156-3p	4.7796	-0.19819	4.82563	0.000150052	0.00724644	0.333332	UP
hsa-miR-3158-5p	4.76384	0.101748	4.26422	0.000503641	0.0152688	-0.887998	UP
hsa-miR-5090	4.58502	-1.45921	6.02811	1.2496e-05	0.00167644	2.8636	UP
hsa-miR-2277-3p	4.56138	-1.24425	5.57466	3.12614e-05	0.00281425	1.92743	UP
hsa-miR-504-3p	4.49108	-1.44378	5.56301	3.20178e-05	0.00281425	1.90306	UP
hsa-miR-4754	4.48978	-1.6678	4.63436	0.000226049	0.00984483	-0.0810599	UP
hsa-miR-6847-5p	4.46002	1.02256	3.83456	0.0012877	0.0271269	-1.82685	UP
hsa-miR-3912-5p	4.38417	-1.22849	4.33634	0.000430548	0.0145222	-0.730423	UP
hsa-miR-7159-5p	4.24412	0.692678	4.06022	0.000785883	0.020441	-1.33401	UP
hsa-miR-770-5p	4.23244	-0.47583	4.23245	0.000539709	0.0158853	-0.957442	UP
hsa-miR-3923	4.22555	-1.53406	4.18903	0.000593272	0.0163679	-1.05238	UP
hsa-miR-31-3p	4.21011	0.913485	2.10779	0.0498977	0.233804	-5.3472	UP
hsa-miR-4726-5p	4.20134	0.600522	4.32608	0.000440258	0.0145222	-0.752848	UP
hsa-miR-6716-3p	4.1976	-0.875575	3.03598	0.00733679	0.0719288	-3.53877	UP
hsa-miR-3692-5p	4.09045	0.455882	2.48563	0.023408	0.149542	-4.64744	UP
hsa-miR-4290	4.04231	-1.83265	4.51863	0.000290094	0.0117373	-0.332811	UP
hsa-miR-7850-5p	4.02426	-1.54628	5.18237	7.05374e-05	0.0047866	1.09907	UP
hsa-miR-3915	3.97873	-1.21081	4.63063	0.000227872	0.00984483	-0.0891712	UP
hsa-miR-4716-5p	3.92526	-1.87578	4.94666	0.000115982	0.00615915	0.594268	UP
hsa-miR-1238-5p	3.88909	-1.66173	4.1642	0.000626276	0.0169828	-1.10667	UP
hsa-miR-6743-3p	3.85833	-0.58038	2.93629	0.00908576	0.0818361	-3.74558	UP
hsa-miR-6793-5p	3.85043	1.33444	3.40975	0.00326227	0.0450035	-2.74699	UP
hsa-miR-183-3p	3.84814	-1.16786	7.28026	1.14536e-06	0.000291951	5.31201	UP
hsa-miR-4665-5p	3.83344	1.27163	3.49409	0.00271348	0.0406863	-2.56557	UP
hsa-miR-6775-3p	3.76446	-1.70168	3.90334	0.00110764	0.0254724	-1.67678	UP
hsa-miR-3614-5p	3.72766	-0.521274	2.7843	0.0125534	0.103133	-4.05634	UP
hsa-miR-6779-3p	3.72564	-1.68497	3.65787	0.00189625	0.0322237	-2.21127	UP
hsa-miR-3131	3.69701	1.74438	3.03816	0.00730256	0.0718696	-3.53423	UP
hsa-miR-483-3p	3.65045	-0.503384	2.95194	0.00878651	0.0799886	-3.71325	UP
hsa-miR-4646-3p	3.6196	-1.05576	3.93483	0.00103388	0.0244077	-1.60804	UP
hsa-miR-6881-5p	3.59589	0.145162	3.77614	0.0014635	0.027633	-1.95415	UP
hsa-miR-6129	3.58426	1.264	2.66342	0.0161888	0.117901	-4.29897	UP
hsa-miR-4730	3.5789	-0.729554	2.29778	0.0342773	0.188277	-5.003	UP
hsa-miR-3148	3.55849	-1.91904	4.00691	0.000883039	0.0216429	-1.45056	UP
hsa-miR-6133	3.54061	0.531861	3.43146	0.00311129	0.0438159	-2.70036	UP
hsa-miR-1249-5p	3.54052	3.22183	3.10853	0.00627495	0.0666452	-3.38696	UP
hsa-miR-6860	3.53916	0.669293	3.35424	0.00368198	0.0476415	-2.86592	UP
hsa-miR-196b-5p	3.53448	1.51188	2.61649	0.0178555	0.124016	-4.39197	UP
hsa-miR-6769a-5p	3.51912	1.38039	3.48464	0.00277012	0.0412052	-2.58594	UP
hsa-miR-6732-3p	3.5141	-0.835717	3.88916	0.00114257	0.0254724	-1.70773	UP
hsa-miR-670-5p	3.4895	-1.81244	3.93471	0.00103414	0.0244077	-1.60829	UP
hsa-miR-6746-5p	3.48661	0.733262	3.78557	0.00143356	0.027633	-1.9336	UP
hsa-miR-6730-5p	3.44179	-0.388575	3.0174	0.00763575	0.0734473	-3.57747	UP
hsa-miR-4259	3.4361	0.365145	3.62106	0.00205541	0.034021	-2.29109	UP
hsa-miR-3945	3.40312	0.638679	2.32479	0.0324668	0.182041	-4.95275	UP
hsa-miR-520b	3.40298	-2.0682	3.39706	0.00335381	0.0453988	-2.7742	UP
hsa-miR-4441	3.32863	0.266583	2.93959	0.00902179	0.081548	-3.73876	UP
hsa-miR-6857-5p	3.31619	1.25675	2.99989	0.00792836	0.0748496	-3.61389	UP
hsa-miR-1228-5p	3.31544	-1.74698	3.64389	0.0019552	0.0330054	-2.2416	UP
hsa-miR-6891-3p	3.29223	-2.109	3.76911	0.00148619	0.0277618	-1.96944	UP
hsa-miR-6862-5p	3.28605	0.973109	2.92453	0.00931697	0.0833297	-3.76982	UP
hsa-miR-6729-5p	3.26016	-1.34752	3.55402	0.0023802	0.036549	-2.4362	UP
hsa-miR-3663-5p	3.24767	-1.75802	4.32179	0.000444382	0.0145222	-0.76222	UP
hsa-miR-6083	3.21496	0.673529	3.10147	0.00637133	0.067388	-3.40178	UP
hsa-miR-3660	3.21326	-0.232176	2.2922	0.0346625	0.189197	-5.01334	UP
hsa-miR-32-3p	3.18303	-1.03373	2.86618	0.0105514	0.0914813	-3.88964	UP
hsa-miR-6870-5p	3.1803	1.11658	2.75261	0.0134224	0.106253	-4.12036	UP
hsa-miR-8077	3.16023	-2.15763	4.96302	0.000112026	0.00615915	0.62946	UP
hsa-miR-4440	3.16	-2.15772	4.02539	0.000848068	0.0211934	-1.41017	UP
hsa-miR-3136-5p	3.15114	-2.16098	3.90955	0.0010927	0.0254724	-1.66324	UP
hsa-miR-4251	3.12731	-1.32278	3.02026	0.00758897	0.0734473	-3.57152	UP
hsa-miR-4312	3.10615	-1.746	3.18807	0.00528327	0.0607498	-3.21937	UP
hsa-miR-6804-5p	3.08962	-1.7644	3.81959	0.00133063	0.0271341	-1.85948	UP
hsa-miR-4476	3.08916	3.25401	2.69023	0.0153046	0.113357	-4.24554	UP
hsa-miR-422a	3.08134	-0.862315	2.35261	0.0306959	0.177589	-4.90069	UP
hsa-miR-4732-5p	3.07902	2.38424	2.85759	0.010746	0.0925389	-3.90721	UP
hsa-miR-6758-5p	3.04067	0.85709	2.75404	0.0133818	0.106253	-4.11747	UP
hsa-miR-548d-5p	3.0154	-1.47937	3.79713	0.00139773	0.0274333	-1.90843	UP
hsa-miR-642a-3p	2.98303	9.79861	4.29555	0.000470466	0.0149902	-0.819548	UP
hsa-miR-370-3p	2.96411	2.17023	3.02228	0.00755615	0.0734473	-3.56732	UP
hsa-miR-21-3p	2.93324	8.50329	5.90436	1.60072e-05	0.00177401	2.61055	UP
hsa-miR-6883-5p	2.90628	-2.12323	3.85122	0.00124157	0.0270492	-1.79052	UP
hsa-miR-4755-3p	2.90265	1.87583	2.58938	0.0188915	0.128617	-4.44538	UP
hsa-miR-642b-3p	2.88319	7.48607	4.48038	0.00031509	0.0123564	-0.416136	UP
hsa-miR-944	2.87037	-2.26442	3.27657	0.00436002	0.0540255	-3.03164	UP
hsa-miR-583	2.86248	-2.05921	3.06155	0.00694392	0.0697179	-3.48538	UP
hsa-miR-519e-5p	2.84119	-1.69479	3.06933	0.00682847	0.0694462	-3.4691	UP
hsa-miR-4443	2.83976	7.97233	7.68619	5.52415e-07	0.000234684	6.06046	UP
hsa-miR-106b-3p	2.81941	-1.77245	2.70579	0.0148128	0.11271	-4.21442	UP
hsa-miR-1909-5p	2.81908	-1.01677	2.7394	0.0138012	0.108578	-4.14695	UP
hsa-miR-1296-5p	2.80092	-2.29001	3.08125	0.00665536	0.0684918	-3.44417	UP
hsa-miR-6732-5p	2.77813	0.158	2.44791	0.0252896	0.156464	-4.71994	UP
hsa-miR-4763-5p	2.7738	-2.3	3.01267	0.00771386	0.0734685	-3.58733	UP
hsa-miR-4647	2.76995	1.59242	2.2946	0.0344963	0.188693	-5.00889	UP
hsa-miR-6730-3p	2.75013	-2.30872	3.15615	0.0056613	0.0626047	-3.28677	UP
hsa-miR-615-3p	2.73259	-2.11925	3.97531	0.000946227	0.0229708	-1.51961	UP
hsa-miR-6130	2.70945	-1.95725	2.50699	0.0224018	0.145298	-4.60615	UP
hsa-miR-6500-5p	2.70541	-2.3252	3.37497	0.0035193	0.0457688	-2.82154	UP
hsa-miR-6748-5p	2.70468	1.78523	2.66165	0.0162489	0.118001	-4.30249	UP
hsa-miR-3935	2.6958	-1.02543	2.67989	0.01564	0.11522	-4.26617	UP
hsa-miR-1180-3p	2.6881	0.0654704	2.39115	0.0283909	0.169879	-4.82803	UP
hsa-miR-1290	2.67611	6.66689	2.97626	0.00834056	0.0773094	-3.66292	UP
hsa-miR-4784	2.64386	-0.628992	2.16836	0.0443223	0.221128	-5.23929	UP
hsa-miR-5787	2.63566	10.0875	3.58801	0.00220959	0.035058	-2.36267	UP
hsa-miR-6826-5p	2.59732	10.0963	4.81494	0.000153514	0.00724644	0.310236	UP
hsa-miR-4750-5p	2.58897	-1.45607	3.01203	0.00772443	0.0734685	-3.58866	UP
hsa-miR-4274	2.58687	-1.98591	2.77865	0.0127041	0.103133	-4.06777	UP
hsa-miR-659-3p	2.58387	1.51099	2.33473	0.0318236	0.179724	-4.93419	UP
hsa-miR-877-5p	2.57068	-0.594428	2.27204	0.0360895	0.193668	-5.0506	UP
hsa-miR-6716-5p	2.56177	-2.37812	2.76381	0.0131088	0.105194	-4.09776	UP
hsa-miR-708-3p	2.54925	-2.27557	3.37807	0.0034956	0.0457688	-2.8149	UP
hsa-miR-3150b-5p	2.54301	-1.40673	2.34545	0.0311425	0.177589	-4.91411	UP
hsa-miR-6884-3p	2.54217	-2.38534	2.63819	0.0170654	0.121169	-4.34906	UP
hsa-miR-10b-3p	2.54003	-0.931584	2.16123	0.0449481	0.22204	-5.2521	UP
hsa-miR-6769b-5p	2.51037	8.04919	3.63584	0.00198994	0.0331526	-2.25904	UP
hsa-miR-4455	2.50686	3.351	3.07521	0.00674256	0.0690233	-3.45681	UP
hsa-miR-208a-5p	2.49516	2.32372	2.62123	0.01768	0.123801	-4.38261	UP
hsa-miR-617	2.49066	-2.16421	2.64375	0.0168684	0.120441	-4.33803	UP
hsa-miR-3132	2.48941	3.00938	3.2289	0.00483565	0.0578688	-3.13292	UP
hsa-miR-4252	2.48686	-2.40572	3.46591	0.00288584	0.0422732	-2.62628	UP
hsa-miR-605-5p	2.48622	2.40769	2.57776	0.0193529	0.130504	-4.4682	UP
hsa-miR-6071	2.48571	-1.62845	2.21217	0.0406527	0.209341	-5.16016	UP
hsa-miR-610	2.48444	0.162186	2.13337	0.0474694	0.226167	-5.30185	UP
hsa-miR-5739	2.46923	9.8278	4.21521	0.000560363	0.0162314	-0.995132	UP
hsa-miR-485-3p	2.46823	-1.68006	2.17957	0.0433558	0.21884	-5.21914	UP
hsa-miR-7110-5p	2.44044	8.63906	3.68067	0.00180387	0.0314937	-2.16176	UP
hsa-miR-630	2.43146	7.63852	2.72052	0.014361	0.110593	-4.18489	UP
hsa-miR-6776-3p	2.42006	-2.33987	2.42484	0.0265097	0.162436	-4.76403	UP
hsa-miR-4701-3p	2.41807	3.39965	2.89432	0.00993765	0.0870483	-3.83198	UP
hsa-miR-210-3p	2.41153	7.87571	5.40966	4.3923e-05	0.00358604	1.58096	UP
hsa-miR-6834-3p	2.40757	-0.0068437	2.3514	0.0307709	0.177589	-4.90296	UP
hsa-miR-6846-5p	2.40372	2.41341	2.35613	0.0304782	0.177589	-4.89407	UP
hsa-miR-1182	2.40233	1.83559	2.22583	0.0395665	0.205407	-5.13529	UP
hsa-miR-6893-5p	2.38297	7.51481	3.09304	0.0064883	0.0677815	-3.41946	UP
hsa-miR-4487	2.38033	-0.793922	2.16409	0.0446959	0.221653	-5.24696	UP
hsa-miR-4633-5p	2.37799	3.37802	3.61339	0.00209023	0.0343741	-2.30772	UP
hsa-miR-4539	2.37066	2.51969	2.34749	0.0310146	0.177589	-4.91028	UP
hsa-miR-3620-5p	2.35184	2.36953	2.43751	0.0258327	0.159437	-4.73983	UP
hsa-miR-4740-5p	2.34567	-2.03681	2.7866	0.0124924	0.103133	-4.05167	UP
hsa-miR-6784-3p	2.34014	-2.45977	2.39879	0.0279533	0.168447	-4.81354	UP
hsa-miR-6754-5p	2.32565	-2.2419	3.05229	0.00708378	0.0706095	-3.50473	UP
hsa-miR-6751-3p	2.31935	-2.35954	2.25193	0.0375665	0.198665	-5.08758	UP
hsa-miR-5703	2.31879	7.17892	2.61864	0.017776	0.123801	-4.38774	UP
hsa-miR-5010-5p	2.31113	2.18115	2.74238	0.0137149	0.108233	-4.14096	UP
hsa-miR-3620-3p	2.28726	-1.11382	2.48152	0.0236066	0.150058	-4.65537	UP
hsa-miR-6787-5p	2.2865	-1.57972	2.26632	0.0365041	0.195071	-5.06114	UP
hsa-miR-711	2.26125	2.37404	2.34767	0.0310034	0.177589	-4.90995	UP
hsa-miR-663b	2.25418	-1.70376	2.28057	0.0354795	0.19173	-5.03486	UP
hsa-miR-4459	2.25166	11.226	3.19837	0.00516661	0.0604114	-3.19758	UP
hsa-miR-6796-5p	2.24295	1.87648	2.11503	0.0491999	0.232242	-5.33441	UP
hsa-miR-5196-3p	2.24218	-2.49586	2.65506	0.0164744	0.118538	-4.31558	UP
hsa-miR-7108-3p	2.23052	-2.50016	3.06133	0.00694718	0.0697179	-3.48584	UP
hsa-miR-6871-5p	2.22609	-2.32434	2.50275	0.0225983	0.145831	-4.61436	UP
hsa-miR-7107-5p	2.21927	9.61008	3.76398	0.00150299	0.0277618	-1.98061	UP
hsa-miR-4444	2.21652	-1.79488	2.4656	0.0243902	0.152616	-4.68601	UP
hsa-miR-6794-3p	2.19781	-2.51221	2.58862	0.0189216	0.128617	-4.44688	UP
hsa-miR-4731-3p	2.18841	-2.51567	2.57257	0.0195625	0.131569	-4.47837	UP
hsa-miR-6510-5p	2.1862	7.37444	3.733	0.00160855	0.0288746	-2.04804	UP
hsa-miR-4417	2.18046	5.13176	6.10748	1.06724e-05	0.00160024	3.0249	UP
hsa-miR-4534	2.17674	6.31499	3.69796	0.00173684	0.0309595	-2.1242	UP
hsa-miR-3940-3p	2.16943	-2.43152	2.11753	0.0489606	0.231541	-5.32998	UP
hsa-miR-6857-3p	2.16653	-2.43389	2.3473	0.031027	0.177589	-4.91066	UP
hsa-miR-3917	2.16061	2.6147	2.24068	0.0384167	0.201089	-5.10818	UP
hsa-miR-6858-3p	2.14098	1.22303	2.16945	0.0442276	0.221128	-5.23734	UP
hsa-miR-8071	2.11647	3.52693	2.70076	0.0149699	0.112814	-4.22448	UP
hsa-miR-6782-3p	2.10518	-2.54633	2.91017	0.00960721	0.0847363	-3.7994	UP
hsa-miR-6872-3p	2.09645	5.39683	5.12309	7.98901e-05	0.00509099	0.97257	UP
hsa-miR-6784-5p	2.07072	3.50954	2.39889	0.0279481	0.168447	-4.81337	UP
hsa-miR-1185-2-3p	2.06612	4.78594	2.90621	0.00968878	0.085161	-3.80755	UP
hsa-miR-1185-1-3p	2.06108	6.00869	3.08286	0.00663227	0.0684918	-3.44079	UP
hsa-miR-7150	2.05668	8.24425	2.49394	0.0230119	0.147956	-4.63141	UP
hsa-miR-206	2.05404	-2.32886	2.47635	0.0238584	0.150533	-4.66533	UP
hsa-miR-6165	2.05234	7.95907	5.56846	3.16615e-05	0.00281425	1.91447	UP
hsa-miR-622	2.04383	3.75798	2.32166	0.0326719	0.182633	-4.95859	UP
hsa-miR-3184-3p	2.03898	-2.57073	2.31015	0.0334366	0.185282	-4.98002	UP
hsa-miR-937-3p	2.03546	-2.31551	2.14137	0.0467325	0.225751	-5.2876	UP
hsa-miR-6873-3p	2.02951	-2.57422	2.31968	0.0328021	0.18296	-4.96228	UP
hsa-miR-4478	2.00728	5.77673	2.77285	0.0128607	0.10407	-4.07949	UP
hsa-miR-1227-3p	1.99877	-2.3289	2.5581	0.0201579	0.134509	-4.50669	UP
hsa-miR-6511a-3p	1.99798	-2.58583	2.24065	0.0384192	0.201089	-5.10824	UP
hsa-miR-623	1.99607	2.22301	2.62695	0.0174706	0.122679	-4.37132	UP
hsa-miR-197-5p	1.99447	8.90384	2.40381	0.0276698	0.167929	-4.80403	UP
hsa-miR-8075	1.98855	-2.35301	2.14257	0.046623	0.225751	-5.28547	UP
hsa-miR-4788	1.97343	6.06872	3.5161	0.00258601	0.0390348	-2.51809	UP
hsa-miR-6740-5p	1.96652	7.59832	3.76424	0.00150216	0.0277618	-1.98006	UP
hsa-miR-4778-5p	1.96226	6.33999	4.07844	0.000755223	0.019846	-1.29419	UP
hsa-miR-575	1.96034	7.16472	3.13332	0.00594779	0.0650533	-3.33485	UP
hsa-miR-7844-5p	1.95783	-2.60062	2.67714	0.0157303	0.11522	-4.27165	UP
hsa-miR-6894-3p	1.95474	-2.60176	2.13713	0.047122	0.226011	-5.29516	UP
hsa-miR-6759-3p	1.91974	-2.44437	2.34737	0.0310221	0.177589	-4.91051	UP
hsa-miR-6722-5p	1.91964	-2.61469	3.66789	0.00185511	0.031774	-2.18952	UP
hsa-miR-6728-3p	1.91802	-2.61529	2.14839	0.0460943	0.225437	-5.27507	UP
hsa-miR-6808-5p	1.91556	6.28425	4.33313	0.000433567	0.0145222	-0.737449	UP
hsa-miR-6867-5p	1.91429	6.72832	4.19983	0.000579461	0.0163679	-1.02875	UP
hsa-miR-574-5p	1.90918	6.97429	7.33953	1.02827e-06	0.000291951	5.42268	UP
hsa-miR-4651	1.8997	5.02244	3.38348	0.00345459	0.0456257	-2.80331	UP
hsa-miR-33b-5p	1.89462	-1.50494	2.21222	0.0406483	0.209341	-5.16006	UP
hsa-miR-492	1.89179	-2.44895	2.47027	0.0241575	0.152043	-4.67702	UP
hsa-miR-211-3p	1.89149	5.96707	3.0145	0.00768353	0.0734685	-3.58352	UP
hsa-miR-4530	1.88893	9.15357	3.73395	0.00160519	0.0288746	-2.04596	UP
hsa-miR-5196-5p	1.88356	3.14985	2.45608	0.0248702	0.154618	-4.70428	UP
hsa-miR-6776-5p	1.88046	-1.03271	2.15806	0.0452289	0.222995	-5.25778	UP
hsa-miR-4695-3p	1.87305	-2.63186	2.34819	0.0309713	0.177589	-4.90899	UP
hsa-miR-520e	1.87262	-2.63201	2.14579	0.0463299	0.225437	-5.27972	UP
hsa-miR-939-3p	1.86058	-2.63645	2.15013	0.0459372	0.22518	-5.27196	UP
hsa-miR-188-5p	1.85653	6.38605	3.3025	0.004121	0.0522608	-2.97642	UP
hsa-miR-1275	1.84697	7.55047	2.31643	0.0330177	0.18376	-4.96835	UP
hsa-miR-130b-3p	1.84312	6.63308	4.8154	0.000153364	0.00724644	0.311227	UP
hsa-miR-7515	1.83383	3.50417	2.10876	0.0498036	0.233793	-5.34549	UP
hsa-miR-1202	1.81767	10.7153	3.01774	0.00763021	0.0734473	-3.57677	UP
hsa-miR-483-5p	1.81264	7.11338	3.58752	0.00221199	0.035058	-2.36374	UP
hsa-miR-6847-3p	1.80769	-2.65594	2.16826	0.0443311	0.221128	-5.23947	UP
hsa-miR-3138	1.79986	4.93345	3.39537	0.00336617	0.0453988	-2.77782	UP
hsa-miR-4499	1.79155	6.20103	4.04038	0.000820725	0.0207132	-1.3774	UP
hsa-miR-6085	1.79145	10.0687	4.54539	0.000273805	0.0114414	-0.274526	UP
hsa-miR-7847-3p	1.79119	6.75395	3.81083	0.00135642	0.0274333	-1.87858	UP
hsa-miR-7974	1.79038	-2.17856	2.35098	0.0307968	0.177589	-4.90374	UP
hsa-miR-3162-5p	1.78627	9.51569	3.94921	0.00100185	0.0240916	-1.57663	UP
hsa-miR-4800-5p	1.77494	6.45754	3.88652	0.00114921	0.0254724	-1.7135	UP
hsa-miR-3679-5p	1.75137	7.28641	3.13425	0.00593589	0.0650533	-3.3329	UP
hsa-miR-4472	1.73151	-2.30764	2.19456	0.0420931	0.214044	-5.19208	UP
hsa-miR-2392	1.70002	5.84113	2.33974	0.0315034	0.179246	-4.92481	UP
hsa-miR-6831-5p	1.69916	5.70365	3.27593	0.00436612	0.0540255	-3.03301	UP
hsa-miR-6794-5p	1.69215	6.92764	3.77879	0.00145501	0.027633	-1.94836	UP
hsa-miR-5088-5p	1.69073	4.87961	2.60107	0.018438	0.127072	-4.42238	UP
hsa-miR-6743-5p	1.66221	-2.41168	2.13641	0.0471885	0.226011	-5.29645	UP
hsa-miR-3907	1.64729	5.44697	4.18602	0.000597179	0.0163679	-1.05896	UP
hsa-miR-4640-5p	1.64376	-2.44226	2.14105	0.046762	0.225751	-5.28818	UP
hsa-miR-6763-5p	1.63969	6.50435	4.47162	0.000321116	0.0123726	-0.435226	UP
hsa-miR-4793-5p	1.63214	5.01073	3.06444	0.00690086	0.0697179	-3.47934	UP
hsa-miR-6749-5p	1.63114	11.8597	2.71705	0.0144663	0.110609	-4.19186	UP
hsa-miR-4419a	1.62282	4.75814	3.79668	0.00139911	0.0274333	-1.90941	UP
hsa-miR-6797-5p	1.62071	2.29765	2.20059	0.0415948	0.212902	-5.18117	UP
hsa-miR-4442	1.61552	6.74568	3.68816	0.00177455	0.031361	-2.1455	UP
hsa-miR-8072	1.60283	5.5328	2.35938	0.0302786	0.177426	-4.88796	UP
hsa-miR-3141	1.5979	6.3713	3.24003	0.00472025	0.0572948	-3.10931	UP
hsa-miR-6087	1.58283	10.9541	3.63708	0.00198457	0.0331526	-2.25637	UP
hsa-miR-3667-5p	1.58202	5.19415	3.15933	0.00562245	0.0625835	-3.28005	UP
hsa-miR-6833-5p	1.56682	6.06627	3.4539	0.0029625	0.0429058	-2.65211	UP
hsa-miR-7846-3p	1.5666	5.60533	3.12186	0.00609687	0.0658514	-3.35895	UP
hsa-miR-6891-5p	1.5459	7.90716	2.51608	0.0219864	0.142968	-4.58853	UP
hsa-miR-1225-5p	1.54174	9.69304	3.16631	0.00553819	0.061916	-3.26533	UP
hsa-miR-1229-5p	1.5187	8.8702	2.9705	0.00844425	0.0774259	-3.67486	UP
hsa-miR-4496	1.50265	4.01068	3.56166	0.00234074	0.0363813	-2.41968	UP
hsa-miR-7114-5p	1.49445	7.32412	2.70313	0.0148956	0.112814	-4.21973	UP
hsa-miR-6126	1.49304	7.20823	3.51574	0.00258803	0.0390348	-2.51886	UP
hsa-miR-4430	1.49038	5.14767	3.05179	0.00709142	0.0706095	-3.50578	UP
hsa-miR-3195	1.48442	7.26534	4.96126	0.000112445	0.00615915	0.625676	UP
hsa-miR-1237-5p	1.48344	-2.56933	2.12114	0.0486167	0.230342	-5.32358	UP
hsa-miR-6792-3p	1.47864	-2.68659	2.13543	0.0472792	0.226011	-5.2982	UP
hsa-miR-6124	1.45652	8.45475	2.81063	0.0118725	0.098899	-4.00292	UP
hsa-miR-135a-3p	1.45457	5.65315	2.35664	0.0304468	0.177589	-4.89312	UP
hsa-miR-708-5p	1.45248	-2.61968	2.31184	0.0333235	0.185058	-4.97689	UP
hsa-miR-4669	1.45004	6.84763	2.94386	0.00893989	0.0810953	-3.72996	UP
hsa-miR-7109-5p	1.44124	4.05418	3.19364	0.00521986	0.0607498	-3.20759	UP
hsa-miR-6745	1.4374	3.26015	2.36337	0.0300351	0.176784	-4.88045	UP
hsa-miR-550a-5p	1.43713	2.37661	2.91457	0.00951733	0.084235	-3.79034	UP
hsa-miR-6820-5p	1.4355	5.1293	4.43502	0.000347592	0.012972	-0.51504	UP
hsa-miR-6780b-5p	1.42869	6.99287	2.52672	0.0215093	0.140944	-4.56788	UP
hsa-miR-182-3p	1.40612	-2.69538	2.50445	0.0225196	0.145691	-4.61108	UP
hsa-miR-6812-5p	1.39488	6.8671	3.56363	0.00233068	0.0363813	-2.41542	UP
hsa-miR-4298	1.37419	6.00736	2.8672	0.0105286	0.0914813	-3.88757	UP
hsa-miR-6829-5p	1.37216	5.59923	4.04531	0.000811916	0.0206957	-1.36661	UP
hsa-miR-6865-5p	1.36477	4.11008	3.24123	0.00470798	0.0572948	-3.10677	UP
hsa-miR-1587	1.36262	6.95705	2.26377	0.0366899	0.195246	-5.06582	UP
hsa-miR-6823-5p	1.36071	-2.82061	2.83707	0.011225	0.0953747	-3.9491	UP
hsa-miR-4281	1.35725	11.3634	2.40646	0.0275211	0.167425	-4.799	UP
hsa-miR-6887-5p	1.35501	4.59709	2.69187	0.015252	0.113357	-4.24226	UP
hsa-miR-4687-3p	1.35356	9.90568	2.73398	0.0139599	0.108957	-4.15786	UP
hsa-miR-3911	1.28124	5.24751	3.1874	0.00529088	0.0607498	-3.22078	UP
hsa-miR-2276-3p	1.27654	4.06475	3.1285	0.00601008	0.0651902	-3.34499	UP
hsa-miR-1233-5p	1.27389	4.14646	4.25922	0.00050916	0.0152688	-0.898944	UP
hsa-miR-202-3p	1.26441	5.69918	2.20647	0.0411135	0.210862	-5.1705	UP
hsa-miR-320c	1.25881	8.50015	2.38014	0.0290319	0.173308	-4.84884	UP
hsa-miR-5585-3p	1.252	6.63064	2.77864	0.0127044	0.103133	-4.06779	UP
hsa-miR-4436b-5p	1.24669	3.23794	2.73596	0.0139017	0.108957	-4.15388	UP
hsa-miR-4741	1.2453	7.8482	2.27918	0.0355779	0.19173	-5.03742	UP
hsa-miR-652-5p	1.24304	4.04542	2.34595	0.0311115	0.177589	-4.91318	UP
hsa-miR-3652	1.23644	4.82564	3.17122	0.00547954	0.0615657	-3.25496	UP
hsa-miR-4484	1.22554	5.60213	4.34412	0.000423335	0.0145222	-0.713434	UP
hsa-miR-5006-5p	1.19549	6.42561	2.28499	0.0351665	0.191129	-5.02668	UP
hsa-miR-6879-5p	1.18225	7.14294	2.99641	0.00798787	0.0748569	-3.62113	UP
hsa-miR-601	1.1772	3.81133	2.86726	0.0105271	0.0914813	-3.88743	UP
hsa-miR-4505	1.17351	8.19762	2.2224	0.0398367	0.205971	-5.14155	UP
hsa-miR-3648	1.161	5.50913	2.56074	0.0200479	0.134126	-4.50153	UP
hsa-miR-6086	1.15395	5.2186	2.43097	0.0261801	0.161191	-4.75233	UP
hsa-miR-371a-5p	1.148	3.92542	2.76077	0.0131932	0.105422	-4.1039	UP
hsa-miR-4646-5p	1.14597	4.91831	3.86257	0.00121107	0.0266123	-1.76575	UP
hsa-miR-4257	1.14231	5.25598	2.69969	0.0150035	0.112814	-4.22661	UP
hsa-miR-3622a-5p	1.13773	-2.77408	2.3271	0.0323163	0.181841	-4.94844	UP
hsa-miR-6772-5p	1.12678	4.02192	2.58043	0.0192463	0.130129	-4.46297	UP
hsa-miR-1914-3p	1.12506	4.87043	2.84203	0.0111074	0.0946911	-3.93899	UP
hsa-miR-3198	1.1127	5.57229	3.23379	0.00478459	0.0575279	-3.12255	UP
hsa-miR-3189-3p	1.10997	-2.91299	2.54988	0.0205039	0.135946	-4.52275	UP
hsa-miR-8485	1.10407	3.84625	2.16206	0.0448748	0.22204	-5.25061	UP
hsa-miR-939-5p	1.10331	7.16919	2.36677	0.0298291	0.176784	-4.87405	UP
hsa-miR-3196	1.09958	7.84825	3.0942	0.0064721	0.0677815	-3.41703	UP
hsa-miR-6723-5p	1.08601	6.31217	2.80355	0.0120521	0.100068	-4.0173	UP
hsa-miR-8064	1.08442	4.1115	2.26674	0.0364731	0.195071	-5.06035	UP
hsa-miR-1207-5p	1.08176	9.93507	2.24604	0.0380092	0.200177	-5.09837	UP
hsa-miR-4738-3p	1.06577	3.76065	3.67438	0.00182892	0.0317138	-2.17543	UP
hsa-miR-1236-5p	1.06184	4.42581	3.1721	0.00546922	0.0615657	-3.25312	UP
hsa-miR-4745-5p	1.06178	5.41624	3.3353	0.00383703	0.0493969	-2.9064	UP
hsa-miR-6819-5p	1.03871	4.52968	2.76328	0.0131235	0.105194	-4.09883	UP
hsa-miR-6076	1.03209	5.44824	2.98141	0.00824901	0.0767398	-3.65225	UP
hsa-miR-345-5p	1.03084	2.98334	3.02372	0.00753277	0.0734473	-3.56432	UP
hsa-miR-6855-5p	1.01542	-2.94782	2.11269	0.0494241	0.232869	-5.33854	UP
hsa-miR-6734-5p	1.01012	5.53953	2.6585	0.0163562	0.118108	-4.30875	UP
hsa-miR-3188	-1.005	5.20034	-2.13167	0.0476277	0.226498	-5.30488	DOWN
hsa-miR-1234-3p	-1.01653	4.83033	-2.6785	0.0156856	0.11522	-4.26894	DOWN
hsa-miR-423-3p	-1.06565	3.27902	-3.17096	0.0054827	0.0615657	-3.25552	DOWN
hsa-miR-181d-5p	-1.13125	5.93257	-2.338	0.0316141	0.179475	-4.92806	DOWN
hsa-miR-3651	-1.14228	4.8693	-2.53071	0.0213326	0.140146	-4.56011	DOWN
hsa-miR-371b-5p	-1.16051	6.52238	-2.53427	0.0211765	0.13948	-4.55319	DOWN
hsa-miR-6508-5p	-1.22319	3.00209	-2.25089	0.0376443	0.198665	-5.08948	DOWN
hsa-miR-193a-5p	-1.25607	4.23546	-3.22619	0.00486415	0.0579379	-3.13866	DOWN
hsa-miR-23a-3p	-1.26019	12.8183	-2.39721	0.0280432	0.16859	-4.81654	DOWN
hsa-miR-4665-3p	-1.27902	6.11509	-2.48186	0.0235898	0.150058	-4.6547	DOWN
hsa-miR-214-3p	-1.28916	7.49996	-2.64615	0.0167843	0.120177	-4.33329	DOWN
hsa-miR-324-3p	-1.28961	7.1932	-4.72364	0.000186621	0.00849457	0.112651	DOWN
hsa-miR-103a-3p	-1.29167	10.1975	-2.36485	0.0299457	0.176784	-4.87768	DOWN
hsa-miR-497-3p	-1.30054	-2.41943	-2.30283	0.0339318	0.187618	-4.99363	DOWN
hsa-miR-6737-3p	-1.31103	2.72874	-2.23046	0.0392052	0.203947	-5.12686	DOWN
hsa-let-7b-5p	-1.32323	12.4678	-3.11704	0.00616075	0.0658659	-3.36909	DOWN
hsa-miR-181c-5p	-1.3563	6.40926	-2.19383	0.0421538	0.214044	-5.1934	DOWN
hsa-miR-1304-3p	-1.44899	2.86623	-2.18044	0.0432818	0.21884	-5.21758	DOWN
hsa-miR-186-5p	-1.45739	7.5816	-2.7798	0.0126733	0.103133	-4.06544	DOWN
hsa-miR-4323	-1.46399	1.73553	-2.18641	0.0427755	0.216769	-5.20681	DOWN
hsa-miR-26a-1-3p	-1.5403	-2.03575	-2.16567	0.0445575	0.221398	-5.24413	DOWN
hsa-miR-378e	-1.55342	2.33297	-2.23573	0.0387967	0.202235	-5.11723	DOWN
hsa-miR-6800-3p	-1.56957	2.93875	-2.40132	0.0278103	0.168381	-4.80876	DOWN
hsa-miR-339-3p	-1.58504	1.90308	-2.22472	0.0396544	0.205445	-5.13733	DOWN
hsa-miR-99b-5p	-1.58798	7.69331	-5.61178	2.89721e-05	0.00281425	2.00497	DOWN
hsa-miR-4532	-1.61372	6.67411	-3.78054	0.00144945	0.027633	-1.94456	DOWN
hsa-miR-30a-5p	-1.65246	11.5618	-2.91697	0.00946876	0.0840971	-3.78541	DOWN
hsa-miR-501-3p	-1.71713	3.6143	-2.29678	0.0343464	0.188277	-5.00486	DOWN
hsa-miR-6075	-1.72383	2.96183	-2.1381	0.0470328	0.226011	-5.29344	DOWN
hsa-miR-30d-5p	-1.73535	11.2673	-5.9115	1.57792e-05	0.00177401	2.62521	DOWN
hsa-miR-425-3p	-1.7405	2.47695	-2.64002	0.0170005	0.121046	-4.34544	DOWN
hsa-miR-185-5p	-1.74701	7.4084	-3.11591	0.00617574	0.0658659	-3.37145	DOWN
hsa-miR-29a-3p	-1.76186	12.4755	-3.31058	0.00404914	0.0516063	-2.95917	DOWN
hsa-miR-6777-3p	-1.79362	2.15346	-2.41085	0.0272759	0.16673	-4.79065	DOWN
hsa-miR-342-3p	-1.79498	8.94377	-5.16448	7.32355e-05	0.0047866	1.06092	DOWN
hsa-miR-26a-5p	-1.84509	12.7354	-3.40426	0.00330155	0.0450035	-2.75876	DOWN
hsa-miR-6851-3p	-1.88857	2.56345	-2.69621	0.0151136	0.113307	-4.23358	DOWN
hsa-miR-664a-3p	-1.89315	5.55691	-3.82296	0.00132083	0.0271341	-1.85213	DOWN
hsa-let-7c-5p	-1.91891	11.4822	-3.80335	0.00137881	0.0274333	-1.89487	DOWN
hsa-miR-139-3p	-1.92399	4.44902	-7.80604	4.47288e-07	0.000228027	6.27719	DOWN
hsa-miR-4655-3p	-1.94633	3.5515	-2.7182	0.0144312	0.110609	-4.18954	DOWN
hsa-miR-23b-3p	-1.94782	11.2717	-3.21239	0.00501193	0.0591454	-3.1679	DOWN
hsa-miR-142-3p	-1.9659	11.4274	-2.36355	0.0300242	0.176784	-4.88012	DOWN
hsa-miR-34a-5p	-1.9819	10.1848	-3.15515	0.00567348	0.0626047	-3.28886	DOWN
hsa-miR-4284	-1.99231	11.138	-2.56151	0.020016	0.134126	-4.50002	DOWN
hsa-miR-20b-5p	-2.00477	8.12394	-2.33684	0.0316885	0.179498	-4.93024	DOWN
hsa-miR-887-3p	-2.05568	2.23766	-3.00471	0.00784684	0.0743554	-3.60388	DOWN
hsa-miR-107	-2.09365	9.94983	-2.99661	0.00798445	0.0748569	-3.62071	DOWN
hsa-miR-140-3p	-2.11018	8.50733	-5.9232	1.54129e-05	0.00177401	2.6492	DOWN
hsa-miR-6865-3p	-2.11971	1.48534	-2.39136	0.0283785	0.169879	-4.82762	DOWN
hsa-miR-500a-5p	-2.12825	3.3053	-3.09391	0.00647613	0.0677815	-3.41764	DOWN
hsa-miR-15b-5p	-2.13263	9.83509	-2.47947	0.023706	0.150315	-4.65932	DOWN
hsa-miR-664b-3p	-2.15557	6.61554	-3.13144	0.00597194	0.0650533	-3.3388	DOWN
hsa-miR-130a-3p	-2.15685	10.4571	-2.7218	0.0143222	0.110593	-4.18231	DOWN
hsa-miR-30c-2-3p	-2.15829	4.20546	-3.24978	0.00462137	0.0566339	-3.08861	DOWN
hsa-miR-151b	-2.18386	7.547	-2.78494	0.0125362	0.103133	-4.05503	DOWN
hsa-miR-143-5p	-2.21269	5.28267	-2.27473	0.0358961	0.193036	-5.04564	DOWN
hsa-miR-769-5p	-2.26312	3.32592	-2.15141	0.0458224	0.225051	-5.26968	DOWN
hsa-miR-642b-5p	-2.26579	-1.8909	-2.68905	0.0153425	0.113357	-4.24789	DOWN
hsa-miR-331-3p	-2.28	8.02656	-3.32088	0.00395943	0.0507165	-2.93721	DOWN
hsa-miR-338-5p	-2.31731	0.256671	-2.36886	0.029703	0.176784	-4.87011	DOWN
hsa-miR-100-5p	-2.32505	9.63469	-3.28759	0.00425683	0.0534515	-3.00819	DOWN
hsa-miR-6895-5p	-2.34834	-0.537727	-2.25825	0.0370965	0.196998	-5.07598	DOWN
hsa-miR-497-5p	-2.35907	9.57427	-3.38861	0.00341622	0.0454696	-2.79233	DOWN
hsa-miR-125b-5p	-2.36195	10.7998	-3.83727	0.00128007	0.0271269	-1.82093	DOWN
hsa-miR-486-3p	-2.3674	-1.71751	-2.42659	0.0264151	0.162246	-4.76069	DOWN
hsa-miR-4318	-2.4545	-0.781187	-2.10949	0.049733	0.233793	-5.3442	DOWN
hsa-miR-548aw	-2.47312	-1.67796	-2.36231	0.0300997	0.176784	-4.88245	DOWN
hsa-miR-199a-3p	-2.48517	10.7472	-2.52183	0.0217274	0.142008	-4.57738	DOWN
hsa-miR-152-3p	-2.55531	6.30984	-2.26448	0.0366384	0.195246	-5.06452	DOWN
hsa-miR-362-5p	-2.58792	4.79633	-2.85442	0.0108188	0.0928526	-3.91371	DOWN
hsa-miR-29c-3p	-2.63257	12.5399	-4.01165	0.000873935	0.0216278	-1.44021	DOWN
hsa-miR-1537-3p	-2.65753	-0.258579	-2.29831	0.0342411	0.188277	-5.00203	DOWN
hsa-miR-4521	-2.72294	-1.60218	-2.36723	0.0298014	0.176784	-4.87319	DOWN
hsa-miR-365a-3p	-2.72387	7.53858	-2.16729	0.0444164	0.221128	-5.24123	DOWN
hsa-miR-133a-5p	-2.73213	-1.55892	-2.46484	0.0244281	0.152616	-4.68747	DOWN
hsa-miR-194-5p	-2.76333	4.90846	-2.59378	0.0187196	0.128605	-4.43673	DOWN
hsa-miR-101-3p	-2.78492	9.9389	-4.19539	0.000585107	0.0163679	-1.03848	DOWN
hsa-miR-6876-5p	-2.81821	1.92436	-2.60089	0.0184452	0.127072	-4.42275	DOWN
hsa-miR-23a-5p	-2.83591	1.18149	-2.28227	0.0353587	0.19173	-5.03171	DOWN
hsa-miR-548q	-2.85769	2.29258	-2.63298	0.0172521	0.121904	-4.35938	DOWN
hsa-miR-214-5p	-2.8678	3.51892	-2.1785	0.0434472	0.218868	-5.22106	DOWN
hsa-miR-500a-3p	-2.86814	4.47693	-3.47015	0.00285919	0.0421276	-2.61713	DOWN
hsa-miR-874-5p	-2.87178	-1.08934	-2.46245	0.024548	0.15299	-4.69206	DOWN
hsa-miR-223-3p	-2.88743	10.2906	-2.82239	0.0115803	0.0974196	-3.97901	DOWN
hsa-miR-324-5p	-2.88964	6.28744	-2.4549	0.0249306	0.154618	-4.70655	DOWN
hsa-miR-624-5p	-2.91208	-0.315413	-2.24141	0.0383609	0.201089	-5.10684	DOWN
hsa-miR-101-5p	-2.98188	3.80154	-3.40452	0.00329965	0.0450035	-2.75819	DOWN
hsa-miR-335-3p	-2.98929	1.52494	-2.19731	0.0418653	0.213429	-5.18711	DOWN
hsa-miR-15a-5p	-2.99737	9.79143	-3.0382	0.00730185	0.0718696	-3.53414	DOWN
hsa-miR-28-5p	-2.99812	5.91201	-2.40818	0.0274246	0.167238	-4.79573	DOWN
hsa-miR-29b-3p	-3.01345	11.7543	-3.60146	0.00214552	0.0350573	-2.33356	DOWN
hsa-miR-455-5p	-3.02488	4.75372	-2.30088	0.0340647	0.187945	-4.99725	DOWN
hsa-miR-191-5p	-3.02557	-0.778735	-3.25871	0.00453257	0.0558141	-3.06963	DOWN
hsa-miR-628-5p	-3.05029	-0.0456033	-2.13468	0.047348	0.226011	-5.29952	DOWN
hsa-miR-3607-5p	-3.06706	0.523748	-2.28924	0.0348691	0.189917	-5.01883	DOWN
hsa-miR-502-3p	-3.08699	4.39445	-3.89398	0.0011306	0.0254724	-1.69723	DOWN
hsa-miR-138-5p	-3.11156	2.61208	-2.14454	0.046443	0.225492	-5.28194	DOWN
hsa-miR-151a-5p	-3.11997	7.93047	-2.32437	0.0324946	0.182041	-4.95354	DOWN
hsa-miR-34b-5p	-3.14671	8.71798	-3.75144	0.00154487	0.0281276	-2.00792	DOWN
hsa-miR-505-5p	-3.15821	0.12193	-2.54794	0.0205865	0.135946	-4.52655	DOWN
hsa-miR-30e-3p	-3.16594	6.69613	-2.81654	0.0117248	0.0983107	-3.99091	DOWN
hsa-miR-486-5p	-3.16596	6.54536	-6.30744	7.19901e-06	0.00114689	3.42771	DOWN
hsa-let-7a-5p	-3.19793	12.5974	-3.66734	0.00185733	0.031774	-2.19071	DOWN
hsa-miR-548b-3p	-3.21125	-1.07508	-3.23398	0.00478263	0.0575279	-3.12215	DOWN
hsa-miR-455-3p	-3.23507	5.43014	-2.47695	0.0238292	0.150533	-4.66418	DOWN
hsa-miR-125a-5p	-3.26806	7.53858	-5.06025	9.11998e-05	0.00566996	0.838132	DOWN
hsa-miR-145-5p	-3.29433	10.7735	-7.5353	7.22538e-07	0.000263107	5.78485	DOWN
hsa-miR-129-2-3p	-3.30478	-0.0641779	-2.69179	0.0152546	0.113357	-4.24242	DOWN
hsa-miR-16-5p	-3.33989	11.405	-3.17412	0.00544534	0.0615657	-3.24885	DOWN
hsa-miR-500b-5p	-3.34928	-1.20659	-2.97329	0.00839394	0.0774259	-3.66909	DOWN
hsa-miR-181a-3p	-3.38606	4.16386	-2.62882	0.0174027	0.12254	-4.36762	DOWN
hsa-miR-23b-5p	-3.43069	-0.206012	-2.51686	0.021951	0.142968	-4.58702	DOWN
hsa-miR-26b-3p	-3.44526	0.211122	-2.76816	0.012989	0.104775	-4.08898	DOWN
hsa-miR-144-3p	-3.44923	11.0614	-4.27925	0.000487444	0.0151524	-0.855166	DOWN
hsa-miR-501-5p	-3.47156	0.737932	-3.77629	0.00146301	0.027633	-1.95381	DOWN
hsa-miR-99a-3p	-3.48969	-0.477968	-3.38744	0.00342494	0.0454696	-2.79483	DOWN
hsa-miR-29c-5p	-3.53131	6.19497	-3.56845	0.00230621	0.0362872	-2.40499	DOWN
hsa-miR-203a-3p	-3.5453	6.09351	-2.59253	0.0187686	0.128605	-4.4392	DOWN
hsa-miR-374b-5p	-3.54802	7.00903	-2.82712	0.0114646	0.0967654	-3.96938	DOWN
hsa-miR-532-5p	-3.56622	5.24102	-3.40792	0.00327532	0.0450035	-2.75092	DOWN
hsa-miR-4317	-3.71028	5.19194	-2.9675	0.00849862	0.0776451	-3.68107	DOWN
hsa-miR-181a-2-3p	-3.7168	2.43858	-3.11606	0.00617378	0.0658659	-3.37114	DOWN
hsa-miR-6771-5p	-3.7277	-0.561344	-3.59194	0.00219068	0.035058	-2.35417	DOWN
hsa-miR-652-3p	-3.73143	4.93259	-3.8206	0.00132768	0.0271341	-1.85728	DOWN
hsa-miR-660-3p	-3.74863	-0.226933	-2.82865	0.0114275	0.0967654	-3.96627	DOWN
hsa-miR-135b-5p	-3.7536	5.21734	-2.19752	0.0418475	0.213429	-5.18672	DOWN
hsa-miR-424-5p	-3.76603	7.26837	-2.27948	0.0355565	0.19173	-5.03686	DOWN
hsa-miR-361-3p	-3.80865	5.35349	-3.89064	0.00113889	0.0254724	-1.70451	DOWN
hsa-miR-30c-5p	-3.84365	8.67751	-2.98229	0.00823341	0.0767398	-3.65042	DOWN
hsa-miR-29a-5p	-3.86541	2.51595	-3.55807	0.00235922	0.0364464	-2.42745	DOWN
hsa-miR-146b-5p	-3.87019	8.41725	-4.23035	0.000542182	0.0158853	-0.96203	DOWN
hsa-miR-340-5p	-3.87295	5.82945	-2.84275	0.0110905	0.0946911	-3.93753	DOWN
hsa-let-7f-5p	-3.96536	11.9816	-3.58703	0.00221433	0.035058	-2.36479	DOWN
hsa-miR-3607-3p	-3.97047	4.12577	-4.57431	0.000257252	0.0109289	-0.211607	DOWN
hsa-miR-5701	-4.01134	1.79539	-3.43619	0.00307935	0.0437152	-2.6902	DOWN
hsa-miR-145-3p	-4.01837	5.5166	-3.82905	0.00130333	0.0271341	-1.83885	DOWN
hsa-miR-339-5p	-4.03557	-0.126836	-4.46576	0.000325212	0.0123726	-0.447998	DOWN
hsa-miR-99a-5p	-4.0599	8.65224	-3.17399	0.00544688	0.0615657	-3.24913	DOWN
hsa-miR-502-5p	-4.09097	0.726143	-2.73266	0.0139987	0.108957	-4.16051	DOWN
hsa-miR-30a-3p	-4.09677	7.00293	-3.44995	0.00298817	0.043033	-2.66061	DOWN
hsa-miR-29b-2-5p	-4.11611	-0.642632	-3.48294	0.00278042	0.0412052	-2.5896	DOWN
hsa-let-7g-5p	-4.12501	10.2794	-3.58855	0.002207	0.035058	-2.36151	DOWN
hsa-miR-590-5p	-4.14606	4.80053	-2.63263	0.0172646	0.121904	-4.36007	DOWN
hsa-miR-30b-5p	-4.15174	10.8848	-4.83645	0.000146627	0.00724644	0.356709	DOWN
hsa-miR-3065-3p	-4.15675	-0.584608	-3.41104	0.00325307	0.0450035	-2.74421	DOWN
hsa-miR-6073	-4.17244	1.67298	-4.41761	0.000360949	0.0131437	-0.553011	DOWN
hsa-miR-489-3p	-4.20894	0.0407984	-2.75554	0.0133395	0.106253	-4.11444	DOWN
hsa-miR-32-5p	-4.2094	3.6816	-2.97071	0.00844047	0.0774259	-3.67443	DOWN
hsa-miR-6806-5p	-4.24805	2.12138	-5.36661	4.80241e-05	0.00358604	1.49008	DOWN
hsa-miR-374c-5p	-4.26619	4.7279	-3.79724	0.00139738	0.0274333	-1.90818	DOWN
hsa-miR-499a-5p	-4.30984	0.994868	-2.61865	0.0177754	0.123801	-4.38771	DOWN
hsa-miR-10a-5p	-4.3367	7.81899	-3.06866	0.00683837	0.0694462	-3.47051	DOWN
hsa-miR-190a-5p	-4.34199	1.19722	-3.08811	0.00655764	0.0682262	-3.42979	DOWN
hsa-miR-143-3p	-4.38421	8.12881	-3.40734	0.00327941	0.0450035	-2.75214	DOWN
hsa-miR-22-5p	-4.423	4.61722	-3.18816	0.00528219	0.0607498	-3.21918	DOWN
hsa-miR-660-5p	-4.4279	5.96592	-3.68574	0.00178397	0.031361	-2.15076	DOWN
hsa-miR-338-3p	-4.42829	8.57221	-5.62764	2.80474e-05	0.00281425	2.03805	DOWN
hsa-miR-221-5p	-4.43636	2.95581	-2.78212	0.0126112	0.103133	-4.06074	DOWN
hsa-miR-3065-5p	-4.44846	3.371	-4.28884	0.000477382	0.0150228	-0.834211	DOWN
hsa-miR-375	-4.50917	5.39232	-3.84168	0.00126778	0.0271269	-1.81132	DOWN
hsa-miR-449a	-4.54845	1.36903	-2.65406	0.0165089	0.118538	-4.31757	DOWN
hsa-miR-34a-3p	-4.63847	3.10878	-4.08874	0.000738415	0.0196065	-1.27167	DOWN
hsa-miR-363-3p	-4.64455	4.78461	-3.37623	0.00350964	0.0457688	-2.81884	DOWN
hsa-let-7e-5p	-4.65855	7.46708	-2.85806	0.0107354	0.0925389	-3.90626	DOWN
hsa-miR-192-5p	-4.6587	3.85947	-3.21729	0.00495895	0.0587924	-3.15752	DOWN
hsa-miR-454-3p	-4.65988	3.68652	-3.04469	0.00720057	0.0714173	-3.5206	DOWN
hsa-miR-95-3p	-4.70477	2.45652	-2.72681	0.0141721	0.109801	-4.17226	DOWN
hsa-miR-4324	-4.74101	5.33617	-4.90619	0.000126391	0.00644341	0.507154	DOWN
hsa-miR-184	-4.74678	1.37113	-4.18623	0.000596899	0.0163679	-1.05849	DOWN
hsa-miR-215-5p	-4.78704	3.43293	-3.27915	0.00433561	0.0540255	-3.02615	DOWN
hsa-miR-204-5p	-4.84495	1.89338	-2.67366	0.0158456	0.115732	-4.27859	DOWN
hsa-miR-6516-3p	-4.84897	2.5	-4.95119	0.000114872	0.00615915	0.60402	DOWN
hsa-miR-374a-5p	-4.85209	7.42927	-2.92976	0.00921351	0.0826945	-3.75905	DOWN
hsa-miR-362-3p	-4.94029	4.36612	-3.75766	0.00152396	0.0279467	-1.99438	DOWN
hsa-miR-598-3p	-4.95494	1.83983	-3.43794	0.00306755	0.0437152	-2.68642	DOWN
hsa-miR-10b-5p	-4.95544	5.9943	-3.20425	0.00510114	0.0599208	-3.18513	DOWN
hsa-let-7d-5p	-4.97943	9.11612	-3.43505	0.00308699	0.0437152	-2.69264	DOWN
hsa-miR-4770	-5.01354	0.263098	-3.83909	0.001275	0.0271269	-1.81698	DOWN
hsa-miR-199b-5p	-5.0606	7.43877	-2.9183	0.00944179	0.0840971	-3.78266	DOWN
hsa-miR-451a	-5.061	13.4108	-4.43032	0.000351145	0.012972	-0.525281	DOWN
hsa-miR-29b-1-5p	-5.0908	2.10093	-4.48135	0.000314432	0.0123564	-0.414028	DOWN
hsa-miR-98-5p	-5.09456	6.46086	-4.04727	0.000808453	0.0206957	-1.36234	DOWN
hsa-miR-187-5p	-5.18019	1.36179	-6.66335	3.62004e-06	0.000709806	4.13181	DOWN
hsa-miR-582-5p	-5.21073	3.783	-3.46331	0.00290224	0.0422732	-2.63186	DOWN
hsa-miR-140-5p	-5.262	6.33985	-3.08066	0.00666377	0.0684918	-3.44539	DOWN
hsa-miR-195-5p	-5.32779	9.12146	-3.54594	0.00242263	0.0369778	-2.45365	DOWN
hsa-miR-126-3p	-5.42326	11.708	-5.35203	4.95004e-05	0.00358604	1.45926	DOWN
hsa-miR-150-5p	-5.49755	7.67986	-4.52934	0.000283458	0.0116538	-0.309474	DOWN
hsa-miR-532-3p	-5.62397	3.52871	-6.39327	6.08956e-06	0.00103482	3.59905	DOWN
hsa-miR-744-5p	-5.63556	2.35818	-5.48809	3.7352e-05	0.00317367	1.74601	DOWN
hsa-miR-342-5p	-5.77198	2.79981	-5.37915	4.67909e-05	0.00358604	1.51656	DOWN
hsa-miR-551b-3p	-5.79954	4.86535	-4.13233	0.000671375	0.0180141	-1.17635	DOWN
hsa-miR-326	-5.86736	2.17403	-6.80856	2.7482e-06	0.000583764	4.41425	DOWN
hsa-miR-26b-5p	-5.88396	9.72199	-3.38842	0.00341763	0.0454696	-2.79274	DOWN
hsa-miR-511-3p	-5.94998	4.36966	-5.17369	7.18341e-05	0.0047866	1.08056	DOWN
hsa-miR-144-5p	-6.19832	3.7998	-3.89402	0.00113049	0.0254724	-1.69713	DOWN
hsa-miR-335-5p	-6.3049	5.91483	-4.32264	0.000443563	0.0145222	-0.760366	DOWN
hsa-miR-135a-5p	-6.60102	1.4491	-5.02876	9.74712e-05	0.00591557	0.770636	DOWN
hsa-miR-133a-3p	-6.63826	1.05875	-6.04252	1.21426e-05	0.00167644	2.89294	DOWN
hsa-miR-4328	-6.67098	1.24546	-8.45794	1.46586e-07	9.34118e-05	7.42262	DOWN
hsa-miR-218-5p	-6.73057	6.35261	-4.31399	0.000451979	0.0145835	-0.77926	DOWN
hsa-miR-1-3p	-6.75841	3.85086	-4.27133	0.000495909	0.0152298	-0.872461	DOWN
hsa-miR-139-5p	-6.82359	2.87487	-7.32918	1.04778e-06	0.000291951	5.40339	DOWN
hsa-miR-133b	-7.08105	3.8811	-6.41366	5.85314e-06	0.00103482	3.6396	DOWN
hsa-miR-126-5p	-7.26703	6.67772	-5.0129	0.000100795	0.00597506	0.73661	DOWN
