# Supplementary material for: Inhibitory role of bone marrow mesenchymal stem cells‐derived exosome in non‐small‐cell lung cancer: microRNA‐30b‐5p, EZH2 and PI3K/AKT pathway
Source: J Cell Mol Med. 2023 Sep 12;27(22):3526–38. doi: 10.1111/jcmm.17933 (PMC10660609; doi:10.1111/jcmm.17933)
Supplement: Supplementary file 6 — Table S3. [file JCMM-27-3526-s004.xlsx]

## Sheet: Sheet1
GSE169587	MSC-exo-miRNA		GSE169587 AND MSC-exo-miRNA
hsa-miR-4328	hsa-miR-1246		hsa-miR-145-5p
hsa-miR-139-3p	hsa-miR-23a-3p		hsa-miR-532-3p
hsa-miR-145-5p	hsa-miR-451a		hsa-miR-133a-3p
hsa-miR-139-5p	hsa-miR-125b-5p		hsa-miR-30d-5p
hsa-miR-326	hsa-miR-199a-3p+hsa-miR-199b-3p		hsa-miR-99b-5p
hsa-miR-187-5p	hsa-let-7a-5p		hsa-miR-126-3p
hsa-miR-133b	hsa-miR-4454+hsa-miR-7975		hsa-miR-342-3p
hsa-miR-532-3p	hsa-miR-21-5p		hsa-miR-125a-5p
hsa-miR-486-5p	hsa-let-7b-5p		hsa-miR-150-5p
hsa-miR-133a-3p	hsa-miR-100-5p		hsa-miR-451a
hsa-miR-140-3p	hsa-miR-29a-3p		hsa-miR-335-5p
hsa-miR-30d-5p	hsa-miR-144-3p		hsa-miR-218-5p
hsa-miR-338-3p	hsa-miR-29b-3p		hsa-miR-3065-5p
hsa-miR-99b-5p	hsa-miR-22-3p		hsa-miR-144-3p
hsa-miR-744-5p	hsa-miR-630		hsa-miR-184
hsa-miR-342-5p	hsa-miR-221-3p		hsa-miR-98-5p
hsa-miR-6806-5p	hsa-let-7i-5p		hsa-miR-29c-3p
hsa-miR-126-3p	hsa-miR-424-5p		hsa-miR-125b-5p
hsa-miR-511-3p	hsa-miR-191-5p		hsa-let-7c-5p
hsa-miR-342-3p	hsa-miR-25-3p		hsa-let-7a-5p
hsa-miR-125a-5p	hsa-miR-130a-3p		hsa-miR-29b-3p
hsa-miR-135a-5p	hsa-miR-376a-3p		hsa-let-7g-5p
hsa-miR-126-5p	hsa-miR-27b-3p		hsa-let-7f-5p
hsa-miR-6516-3p	hsa-miR-145-5p		hsa-miR-582-5p
hsa-miR-4324	hsa-miR-142-3p		hsa-miR-598-3p
hsa-miR-30b-5p	hsa-miR-16-5p		hsa-let-7d-5p
hsa-miR-324-3p	hsa-miR-222-3p		hsa-miR-143-3p
hsa-miR-3607-3p	hsa-miR-4286		hsa-miR-26a-5p
hsa-miR-150-5p	hsa-miR-15a-5p		hsa-miR-497-5p
hsa-miR-29b-1-5p	hsa-miR-24-3p		hsa-miR-26b-5p
hsa-miR-339-5p	hsa-miR-125a-5p		hsa-miR-363-3p
hsa-miR-451a	hsa-miR-34a-5p		hsa-miR-29a-3p
hsa-miR-6073	hsa-miR-122-5p		hsa-miR-100-5p
hsa-miR-335-5p	hsa-miR-181a-5p		hsa-miR-191-5p
hsa-miR-218-5p	hsa-miR-199a-5p		hsa-miR-23b-3p
hsa-miR-3065-5p	hsa-miR-495-3p		hsa-miR-10b-5p
hsa-miR-144-3p	hsa-miR-196a-5p		hsa-miR-16-5p
hsa-miR-1-3p	hsa-miR-127-3p		hsa-miR-99a-5p
hsa-miR-146b-5p	hsa-miR-320e		hsa-miR-34a-5p
hsa-miR-101-3p	hsa-miR-148a-3p		hsa-let-7b-5p
hsa-miR-184	hsa-miR-93-5p		hsa-miR-181a-2-3p
hsa-miR-551b-3p	hsa-miR-143-3p		hsa-miR-185-5p
hsa-miR-34a-3p	hsa-miR-377-3p		hsa-miR-140-5p
hsa-miR-98-5p	hsa-miR-382-5p		hsa-miR-10a-5p
hsa-miR-29c-3p	hsa-miR-15b-5p		hsa-miR-15a-5p
hsa-miR-144-5p	hsa-miR-376c-3p		hsa-miR-107
hsa-miR-502-3p	hsa-miR-374a-5p		hsa-miR-32-5p
hsa-miR-361-3p	hsa-let-7e-5p		hsa-miR-374a-5p
hsa-miR-375	hsa-miR-379-5p		hsa-miR-199b-5p
hsa-miR-4770	hsa-let-7c-5p		hsa-miR-30a-5p
hsa-miR-125b-5p	hsa-miR-543		hsa-let-7e-5p
hsa-miR-145-3p	hsa-miR-337-5p		hsa-miR-362-5p
hsa-miR-664a-3p	hsa-miR-365a-3p+hsa-miR-365b-3p		hsa-miR-374b-5p
hsa-miR-652-3p	hsa-let-7d-5p		hsa-miR-223-3p
hsa-let-7c-5p	hsa-let-7g-5p		hsa-miR-130a-3p
hsa-miR-374c-5p	hsa-miR-154-5p		hsa-miR-214-3p
hsa-miR-4532	hsa-miR-23b-3p		hsa-miR-181a-3p
hsa-miR-501-5p	hsa-miR-136-5p		hsa-miR-499a-5p
hsa-miR-362-3p	hsa-miR-148b-3p		hsa-miR-4284
hsa-miR-34b-5p	hsa-miR-223-3p		hsa-miR-15b-5p
hsa-miR-660-5p	hsa-miR-10a-5p		hsa-miR-28-5p
hsa-let-7a-5p	hsa-miR-19b-3p		hsa-miR-23a-3p
hsa-miR-29b-3p	hsa-miR-423-5p		hsa-miR-142-3p
hsa-miR-6771-5p	hsa-miR-337-3p		hsa-miR-455-5p
hsa-let-7g-5p	hsa-miR-575		hsa-miR-424-5p
hsa-let-7f-5p	hsa-miR-140-5p		hsa-miR-152-3p
hsa-miR-29c-5p	hsa-miR-199b-5p
hsa-miR-29a-5p	hsa-miR-503-5p
hsa-miR-195-5p	hsa-miR-1290
hsa-miR-29b-2-5p	hsa-miR-3065-5p
hsa-miR-500a-3p	hsa-miR-98-5p
hsa-miR-582-5p	hsa-miR-132-3p
hsa-miR-30a-3p	hsa-miR-361-5p
hsa-miR-598-3p	hsa-miR-28-5p
hsa-miR-5701	hsa-miR-20a-5p+hsa-miR-20b-5p
hsa-let-7d-5p	hsa-miR-409-3p
hsa-miR-3065-3p	hsa-miR-574-3p
hsa-miR-532-5p	hsa-miR-99b-5p
hsa-miR-143-3p	hsa-miR-126-3p
hsa-miR-101-5p	hsa-miR-152-3p
hsa-miR-26a-5p	hsa-miR-301a-3p
hsa-miR-497-5p	hsa-miR-299-5p
hsa-miR-26b-5p	hsa-miR-574-5p
hsa-miR-99a-3p	hsa-miR-450a-5p
hsa-miR-363-3p	hsa-miR-10b-5p
hsa-miR-331-3p	hsa-miR-432-5p
hsa-miR-29a-3p	hsa-miR-137
hsa-miR-100-5p	hsa-miR-497-5p
hsa-miR-215-5p	hsa-miR-378g
hsa-miR-191-5p	hsa-miR-26a-5p
hsa-miR-30c-2-3p	hsa-miR-193a-5p+hsa-miR-193b-5p
hsa-miR-548b-3p	hsa-miR-378i
hsa-miR-193a-5p	hsa-miR-150-5p
hsa-miR-192-5p	hsa-let-7f-5p
hsa-miR-23b-3p	hsa-miR-151a-3p
hsa-miR-10b-5p	hsa-miR-99a-5p
hsa-miR-22-5p	hsa-miR-107
hsa-miR-16-5p	hsa-miR-1180-3p
hsa-miR-99a-5p	hsa-miR-323a-3p
hsa-miR-423-3p	hsa-miR-184
hsa-miR-34a-5p	hsa-miR-342-3p
hsa-miR-664b-3p	hsa-miR-18a-5p
hsa-let-7b-5p	hsa-miR-26b-5p
hsa-miR-181a-2-3p	hsa-miR-381-3p
hsa-miR-185-5p	hsa-miR-4284
hsa-miR-500a-5p	hsa-miR-1296-3p
hsa-miR-190a-5p	hsa-miR-32-5p
hsa-miR-140-5p	hsa-miR-585-3p
hsa-miR-10a-5p	hsa-miR-612
hsa-miR-454-3p	hsa-miR-514b-5p
hsa-miR-15a-5p	hsa-miR-196b-5p
hsa-miR-887-3p	hsa-miR-19a-3p
hsa-miR-107	hsa-miR-30a-5p
hsa-miR-30c-5p	hsa-miR-448
hsa-miR-500b-5p	hsa-miR-4516
hsa-miR-32-5p	hsa-miR-1285-5p
hsa-miR-4317	hsa-miR-208b-3p
hsa-miR-374a-5p	hsa-miR-29c-3p
hsa-miR-199b-5p	hsa-miR-1255a
hsa-miR-30a-5p	hsa-miR-133a-3p
hsa-let-7e-5p	hsa-miR-149-5p
hsa-miR-362-5p	hsa-miR-218-5p
hsa-miR-340-5p	hsa-miR-30e-5p
hsa-miR-660-3p	hsa-miR-362-5p
hsa-miR-374b-5p	hsa-miR-369-3p
hsa-miR-223-3p	hsa-miR-1185-2-3p
hsa-miR-30e-3p	hsa-miR-411-5p
hsa-miR-151b	hsa-miR-548y
hsa-miR-221-5p	hsa-miR-106b-5p
hsa-miR-186-5p	hsa-miR-197-5p
hsa-miR-26b-3p	hsa-miR-30d-5p
hsa-miR-489-3p	hsa-miR-374b-5p
hsa-miR-502-5p	hsa-miR-626
hsa-miR-95-3p	hsa-miR-185-5p
hsa-miR-130a-3p	hsa-miR-200a-3p
hsa-miR-4655-3p	hsa-miR-214-3p
hsa-miR-6851-3p	hsa-miR-33b-5p
hsa-miR-129-2-3p	hsa-miR-363-3p
hsa-miR-642b-5p	hsa-miR-4488
hsa-miR-1234-3p	hsa-miR-455-5p
hsa-miR-204-5p	hsa-miR-525-5p
hsa-miR-449a	hsa-miR-582-5p
hsa-miR-214-3p	hsa-miR-650
hsa-miR-425-3p	hsa-miR-181a-3p
hsa-miR-548q	hsa-miR-187-3p
hsa-miR-590-5p	hsa-miR-335-5p
hsa-miR-181a-3p	hsa-miR-3613-3p
hsa-miR-499a-5p	hsa-miR-4647
hsa-miR-6876-5p	hsa-miR-615-3p
hsa-miR-194-5p	hsa-miR-656-3p
hsa-miR-203a-3p	hsa-miR-758-3p+hsa-miR-411-3p
hsa-miR-4284	hsa-miR-1305
hsa-miR-505-5p	hsa-miR-181a-2-3p
hsa-miR-371b-5p	hsa-miR-370-3p
hsa-miR-3651	hsa-miR-532-3p
hsa-miR-199a-3p	hsa-miR-597-5p
hsa-miR-23b-5p	hsa-miR-7-5p
hsa-miR-4665-3p	hsa-miR-767-5p
hsa-miR-15b-5p	hsa-miR-939-5p
hsa-miR-455-3p	hsa-miR-182-3p
hsa-miR-133a-5p	hsa-miR-296-5p
hsa-miR-874-5p	hsa-miR-301a-5p
hsa-miR-324-5p	hsa-miR-499a-5p
hsa-miR-486-3p	hsa-miR-510-3p
hsa-miR-6777-3p	hsa-miR-542-3p
hsa-miR-28-5p	hsa-miR-548a-5p
hsa-miR-6800-3p	hsa-miR-548ar-3p
hsa-miR-23a-3p	hsa-miR-548m
hsa-miR-6865-3p	hsa-miR-598-3p
hsa-miR-338-5p	hsa-miR-802
hsa-miR-4521	hsa-miR-888-5p
hsa-miR-103a-3p
hsa-miR-142-3p
hsa-miR-548aw
hsa-miR-181d-5p
hsa-miR-20b-5p
hsa-miR-151a-5p
hsa-miR-497-3p
hsa-miR-455-5p
hsa-miR-1537-3p
hsa-miR-501-3p
hsa-miR-3607-5p
hsa-miR-23a-5p
hsa-miR-424-5p
hsa-miR-143-5p
hsa-miR-152-3p
hsa-miR-6895-5p
hsa-miR-6508-5p
hsa-miR-624-5p
hsa-miR-378e
hsa-miR-6737-3p
hsa-miR-339-3p
hsa-miR-135b-5p
hsa-miR-335-3p
hsa-miR-181c-5p
hsa-miR-4323
hsa-miR-1304-3p
hsa-miR-214-5p
hsa-miR-365a-3p
hsa-miR-26a-1-3p
hsa-miR-769-5p
hsa-miR-138-5p
hsa-miR-6075
hsa-miR-628-5p
hsa-miR-3188
hsa-miR-4318

## Sheet: Sheet2
Table S3 86 differentially expressed BMSC-exo-miRNAs
gene	logFC	AveExpr	t	P.Value	adj.P.Val	B	result
hsa-miR-218-5p	-6.73057	6.35261	-4.31399	0.000451979	0.0145835	-0.77926	DOWN
hsa-miR-133a-3p	-6.63826	1.05875	-6.04252	1.21426e-05	0.00167644	2.89294	DOWN
hsa-miR-335-5p	-6.3049	5.91483	-4.32264	0.000443563	0.0145222	-0.760366	DOWN
hsa-miR-26b-5p	-5.88396	9.72199	-3.38842	0.00341763	0.0454696	-2.79274	DOWN
hsa-miR-532-3p	-5.62397	3.52871	-6.39327	6.08956e-06	0.00103482	3.59905	DOWN
hsa-miR-150-5p	-5.49755	7.67986	-4.52934	0.000283458	0.0116538	-0.309474	DOWN
hsa-miR-126-3p	-5.42326	11.708	-5.35203	4.95004e-05	0.00358604	1.45926	DOWN
hsa-miR-140-5p	-5.262	6.33985	-3.08066	0.00666377	0.0684918	-3.44539	DOWN
hsa-miR-582-5p	-5.21073	3.783	-3.46331	0.00290224	0.0422732	-2.63186	DOWN
hsa-miR-98-5p	-5.09456	6.46086	-4.04727	0.000808453	0.0206957	-1.36234	DOWN
hsa-miR-451a	-5.061	13.4108	-4.43032	0.000351145	0.012972	-0.525281	DOWN
hsa-miR-199b-5p	-5.0606	7.43877	-2.9183	0.00944179	0.0840971	-3.78266	DOWN
hsa-let-7d-5p	-4.97943	9.11612	-3.43505	0.00308699	0.0437152	-2.69264	DOWN
hsa-miR-10b-5p	-4.95544	5.9943	-3.20425	0.00510114	0.0599208	-3.18513	DOWN
hsa-miR-598-3p	-4.95494	1.83983	-3.43794	0.00306755	0.0437152	-2.68642	DOWN
hsa-miR-374a-5p	-4.85209	7.42927	-2.92976	0.00921351	0.0826945	-3.75905	DOWN
hsa-miR-184	-4.74678	1.37113	-4.18623	0.000596899	0.0163679	-1.05849	DOWN
hsa-let-7e-5p	-4.65855	7.46708	-2.85806	0.0107354	0.0925389	-3.90626	DOWN
hsa-miR-363-3p	-4.64455	4.78461	-3.37623	0.00350964	0.0457688	-2.81884	DOWN
hsa-miR-3065-5p	-4.44846	3.371	-4.28884	0.000477382	0.0150228	-0.834211	DOWN
hsa-miR-143-3p	-4.38421	8.12881	-3.40734	0.00327941	0.0450035	-2.75214	DOWN
hsa-miR-10a-5p	-4.3367	7.81899	-3.06866	0.00683837	0.0694462	-3.47051	DOWN
hsa-miR-499a-5p	-4.30984	0.994868	-2.61865	0.0177754	0.123801	-4.38771	DOWN
hsa-miR-32-5p	-4.2094	3.6816	-2.97071	0.00844047	0.0774259	-3.67443	DOWN
hsa-let-7g-5p	-4.12501	10.2794	-3.58855	0.002207	0.035058	-2.36151	DOWN
hsa-miR-99a-5p	-4.0599	8.65224	-3.17399	0.00544688	0.0615657	-3.24913	DOWN
hsa-let-7f-5p	-3.96536	11.9816	-3.58703	0.00221433	0.035058	-2.36479	DOWN
hsa-miR-424-5p	-3.76603	7.26837	-2.27948	0.0355565	0.19173	-5.03686	DOWN
hsa-miR-181a-2-3p	-3.7168	2.43858	-3.11606	0.00617378	0.0658659	-3.37114	DOWN
hsa-miR-374b-5p	-3.54802	7.00903	-2.82712	0.0114646	0.0967654	-3.96938	DOWN
hsa-miR-144-3p	-3.44923	11.0614	-4.27925	0.000487444	0.0151524	-0.855166	DOWN
hsa-miR-181a-3p	-3.38606	4.16386	-2.62882	0.0174027	0.12254	-4.36762	DOWN
hsa-miR-16-5p	-3.33989	11.405	-3.17412	0.00544534	0.0615657	-3.24885	DOWN
hsa-miR-145-5p	-3.29433	10.7735	-7.5353	7.22538e-07	0.000263107	5.78485	DOWN
hsa-miR-125a-5p	-3.26806	7.53858	-5.06025	9.11998e-05	0.00566996	0.838132	DOWN
hsa-let-7a-5p	-3.19793	12.5974	-3.66734	0.00185733	0.031774	-2.19071	DOWN
hsa-miR-191-5p	-3.02557	-0.778735	-3.25871	0.00453257	0.0558141	-3.06963	DOWN
hsa-miR-455-5p	-3.02488	4.75372	-2.30088	0.0340647	0.187945	-4.99725	DOWN
hsa-miR-29b-3p	-3.01345	11.7543	-3.60146	0.00214552	0.0350573	-2.33356	DOWN
hsa-miR-28-5p	-2.99812	5.91201	-2.40818	0.0274246	0.167238	-4.79573	DOWN
hsa-miR-15a-5p	-2.99737	9.79143	-3.0382	0.00730185	0.0718696	-3.53414	DOWN
hsa-miR-223-3p	-2.88743	10.2906	-2.82239	0.0115803	0.0974196	-3.97901	DOWN
hsa-miR-29c-3p	-2.63257	12.5399	-4.01165	0.000873935	0.0216278	-1.44021	DOWN
hsa-miR-362-5p	-2.58792	4.79633	-2.85442	0.0108188	0.0928526	-3.91371	DOWN
hsa-miR-152-3p	-2.55531	6.30984	-2.26448	0.0366384	0.195246	-5.06452	DOWN
hsa-miR-125b-5p	-2.36195	10.7998	-3.83727	0.00128007	0.0271269	-1.82093	DOWN
hsa-miR-497-5p	-2.35907	9.57427	-3.38861	0.00341622	0.0454696	-2.79233	DOWN
hsa-miR-100-5p	-2.32505	9.63469	-3.28759	0.00425683	0.0534515	-3.00819	DOWN
hsa-miR-130a-3p	-2.15685	10.4571	-2.7218	0.0143222	0.110593	-4.18231	DOWN
hsa-miR-15b-5p	-2.13263	9.83509	-2.47947	0.023706	0.150315	-4.65932	DOWN
hsa-miR-107	-2.09365	9.94983	-2.99661	0.00798445	0.0748569	-3.62071	DOWN
hsa-miR-4284	-1.99231	11.138	-2.56151	0.020016	0.134126	-4.50002	DOWN
hsa-miR-34a-5p	-1.9819	10.1848	-3.15515	0.00567348	0.0626047	-3.28886	DOWN
hsa-miR-142-3p	-1.9659	11.4274	-2.36355	0.0300242	0.176784	-4.88012	DOWN
hsa-miR-23b-3p	-1.94782	11.2717	-3.21239	0.00501193	0.0591454	-3.1679	DOWN
hsa-let-7c-5p	-1.91891	11.4822	-3.80335	0.00137881	0.0274333	-1.89487	DOWN
hsa-miR-26a-5p	-1.84509	12.7354	-3.40426	0.00330155	0.0450035	-2.75876	DOWN
hsa-miR-342-3p	-1.79498	8.94377	-5.16448	7.32355e-05	0.0047866	1.06092	DOWN
hsa-miR-29a-3p	-1.76186	12.4755	-3.31058	0.00404914	0.0516063	-2.95917	DOWN
hsa-miR-185-5p	-1.74701	7.4084	-3.11591	0.00617574	0.0658659	-3.37145	DOWN
hsa-miR-30d-5p	-1.73535	11.2673	-5.9115	1.57792e-05	0.00177401	2.62521	DOWN
hsa-miR-30a-5p	-1.65246	11.5618	-2.91697	0.00946876	0.0840971	-3.78541	DOWN
hsa-miR-99b-5p	-1.58798	7.69331	-5.61178	2.89721e-05	0.00281425	2.00497	DOWN
hsa-let-7b-5p	-1.32323	12.4678	-3.11704	0.00616075	0.0658659	-3.36909	DOWN
hsa-miR-214-3p	-1.28916	7.49996	-2.64615	0.0167843	0.120177	-4.33329	DOWN
hsa-miR-23a-3p	-1.26019	12.8183	-2.39721	0.0280432	0.16859	-4.81654	DOWN
