# Supplementary material for: Inhibitory role of bone marrow mesenchymal stem cells‐derived exosome in non‐small‐cell lung cancer: microRNA‐30b‐5p, EZH2 and PI3K/AKT pathway
Source: J Cell Mol Med. 2023 Sep 12;27(22):3526–38. doi: 10.1111/jcmm.17933 (PMC10660609; doi:10.1111/jcmm.17933)
Supplement: Supplementary file 7 — Table S4. [file JCMM-27-3526-s005.xlsx]

## Sheet: 附表4
Table S4 4238 differentially expressed mRNAs
	logFC	AveExpr	t	P.Value	adj.P.Val	B	result
SLC6A4	-20.209	7.90955	-2.19058	0.0349398	0.0757355	-4.86433	DOWN
CHRM1	-6.2743	0.45092	-8.37643	5e-10	1.27e-08	12.7412	DOWN
GKN2	-6.05203	0.858351	-13.4736	9.52e-16	2.16e-13	25.8321	DOWN
TMEM100	-5.71598	-0.221932	-10.2789	2.49e-12	1.29e-10	18.0264	DOWN
LOC400568	-5.62966	1.21776	-12.1103	2.34e-14	2.58e-12	22.6623	DOWN
CA4	-5.39757	0.332859	-11.6403	7.45e-14	6.64e-12	21.515	DOWN
MS4A15	-5.33221	0.053128	-14.0641	2.54e-16	8.38e-14	27.1348	DOWN
AGER	-5.29812	0.368943	-13.4463	1.01e-15	2.25e-13	25.7709	DOWN
ITLN2	-5.24205	-0.167988	-12.8927	3.63e-15	5.48e-13	24.5099	DOWN
ADAMTS8	-5.2152	-1.39799	-12.2601	1.63e-14	1.96e-12	23.022	DOWN
IHH	-5.16806	-0.0862344	-13.5908	7.3e-16	1.83e-13	26.0939	DOWN
PGC	-5.15586	1.0336	-3.37696	0.00175115	0.00598125	-2.1017	DOWN
ADH1B	-5.12528	-1.3199	-11.0616	3.21e-13	2.2e-11	20.0624	DOWN
GDF10	-5.11382	-0.796585	-15.0187	3.26e-17	2.11e-14	29.1562	DOWN
PLA2G1B	-5.01296	0.305868	-9.77674	9.64e-12	4.19e-10	16.6772	DOWN
SCGB1A1	-4.96012	0.95463	-5.89294	9.16e-07	8.55e-06	5.2695	DOWN
GPIHBP1	-4.92266	0.11242	-11.7873	5.17e-14	4.98e-12	21.8768	DOWN
C2orf40	-4.86215	-0.641539	-12.2748	1.57e-14	1.91e-12	23.0572	DOWN
PI16	-4.86099	-0.369065	-8.31223	6.03e-10	1.5e-08	12.5549	DOWN
CYP4B1	-4.83767	0.0448418	-10.1037	3.97e-12	1.96e-10	17.5595	DOWN
FAM107A	-4.80197	-0.91514	-15.4173	1.42e-17	1.06e-14	29.9704	DOWN
RSPO4	-4.67922	0.230964	-11.5892	8.46e-14	7.3e-12	21.3884	DOWN
FOSB	-4.67771	0.724943	-5.98321	6.92e-07	6.75e-06	5.54661	DOWN
WIF1	-4.6277	-0.20332	-9.33291	3.28e-11	1.19e-09	15.4568	DOWN
FABP4	-4.60649	0.981379	-9.82277	8.5e-12	3.78e-10	16.8023	DOWN
DNASE1L3	-4.58483	0.804775	-9.63003	1.44e-11	5.99e-10	16.2767	DOWN
RP11-165H20.1	-4.55932	0.0575258	-6.45055	1.63e-07	1.92e-06	6.97965	DOWN
SFTPA1	-4.51681	-0.656417	-6.66808	8.35e-08	1.08e-06	7.64442	DOWN
RSPO1	-4.49201	0.962489	-11.3984	1.36e-13	1.08e-11	20.9132	DOWN
FLJ30901	-4.48424	-0.0810271	-11.1521	2.55e-13	1.82e-11	20.2923	DOWN
KCNA5	-4.45224	0.71242	-9.80269	8.98e-12	3.96e-10	16.7478	DOWN
TCF21	-4.42521	-0.400442	-14.7835	5.35e-17	2.65e-14	28.6676	DOWN
RSPO2	-4.41003	-0.728099	-11.2465	2e-13	1.49e-11	20.5313	DOWN
LRRC36	-4.38854	-0.110061	-9.58903	1.61e-11	6.59e-10	16.1643	DOWN
ADH1A	-4.36941	-0.870281	-13.9571	3.22e-16	9.87e-14	26.9017	DOWN
HTR3C	-4.34079	0.645486	-8.54791	3.04e-10	8.27e-09	13.2363	DOWN
MAMDC2	-4.32339	-0.633695	-14.0339	2.72e-16	8.58e-14	27.0692	DOWN
CPB2	-4.3194	1.53199	-8.17421	9.02e-10	2.13e-08	12.1528	DOWN
LINC00163	-4.31323	0.825643	-12.4311	1.08e-14	1.37e-12	23.4292	DOWN
CYP2F1	-4.29494	1.09779	-4.51863	6.3e-05	0.00033672	1.10527	DOWN
AQP4	-4.2518	0.278796	-9.84067	8.1e-12	3.65e-10	16.8509	DOWN
FMO2	-4.24725	0.224059	-14.6144	7.68e-17	3.56e-14	28.3124	DOWN
PKNOX2	-4.24366	0.232715	-13.117	2.15e-15	3.9e-13	25.0252	DOWN
SSTR1	-4.18993	-0.144668	-10.3358	2.14e-12	1.13e-10	18.1772	DOWN
SGCG	-4.14895	-0.426735	-11.6527	7.22e-14	6.48e-12	21.5457	DOWN
PEBP4	-4.137	-0.329152	-9.56988	1.7e-11	6.87e-10	16.1117	DOWN
CCL23	-4.12892	0.147795	-8.78103	1.56e-10	4.65e-09	13.9038	DOWN
HBA2	-4.11312	0.0232131	-9.47763	2.19e-11	8.51e-10	15.8576	DOWN
FXYD1	-4.09617	-0.0598795	-14.8676	4.48e-17	2.32e-14	28.8429	DOWN
C1QTNF7	-4.09541	-0.317625	-12.9236	3.38e-15	5.17e-13	24.5812	DOWN
KLB	-4.06972	1.02632	-8.06924	1.23e-09	2.77e-08	11.8456	DOWN
CASQ2	-4.0608	0.808762	-10.6179	1.02e-12	5.95e-11	18.9183	DOWN
TNNC1	-4.03817	-0.310247	-10.5341	1.26e-12	7.22e-11	18.6993	DOWN
HBD	-4.03563	0.160557	-8.50645	3.43e-10	9.22e-09	13.1169	DOWN
APLN	-4.01308	1.52785	-2.61484	0.0128915	0.0329004	-3.96682	DOWN
COL6A6	-4.00995	-0.0952894	-10.5221	1.31e-12	7.38e-11	18.6679	DOWN
ACADL	-4.00207	0.189295	-11.5995	8.24e-14	7.14e-12	21.414	DOWN
ABCA8	-3.97045	0.120938	-18.5494	3.48e-20	1.51e-16	35.8196	DOWN
BTNL9	-3.96679	-0.539693	-14.1385	2.16e-16	7.45e-14	27.2961	DOWN
LINC00261	-3.95856	-1.26408	-6.46713	1.55e-07	1.83e-06	7.03041	DOWN
CLEC3B	-3.9581	-1.49669	-13.5656	7.73e-16	1.89e-13	26.0379	DOWN
ADH1C	-3.94022	-1.01231	-10.8771	5.17e-13	3.35e-11	19.5897	DOWN
LINC00312	-3.93256	0.451479	-13.2621	1.54e-15	3.02e-13	25.3555	DOWN
CCK	-3.92924	0.326321	-6.16983	3.88e-07	4.09e-06	6.11933	DOWN
AGTR2	-3.92885	0.951391	-6.71135	7.32e-08	9.65e-07	7.77639	DOWN
FAM150B	-3.92487	0.317704	-8.56633	2.89e-10	7.92e-09	13.2893	DOWN
VIPR1	-3.89703	0.407512	-6.76257	6.25e-08	8.43e-07	7.93245	DOWN
PRG4	-3.8839	0.329756	-7.00578	2.97e-08	4.37e-07	8.67138	DOWN
ANKRD1	-3.86906	0.765065	-8.28925	6.45e-10	1.59e-08	12.4881	DOWN
MFAP4	-3.85724	-1.04539	-21.7264	1.72e-22	1.87e-18	40.8997	DOWN
ECEL1P2	-3.85177	0.142565	-13.5039	8.89e-16	2.06e-13	25.9	DOWN
CDO1	-3.84809	-1.06381	-23.3261	1.52e-23	3.31e-19	43.1876	DOWN
LGI3	-3.84185	1.22119	-6.58907	1.07e-07	1.34e-06	7.40323	DOWN
LOC400550	-3.78857	-0.0453597	-13.5567	7.89e-16	1.91e-13	26.018	DOWN
SFTPD	-3.78844	-0.479987	-8.18738	8.68e-10	2.05e-08	12.1913	DOWN
LYVE1	-3.77376	0.525377	-13.0011	2.82e-15	4.58e-13	24.7597	DOWN
GPR152	-3.73516	1.26956	-7.28098	1.29e-08	2.12e-07	9.50249	DOWN
SMTNL2	-3.73148	0.493658	-12.5532	8.08e-15	1.07e-12	23.7176	DOWN
LOC723809	-3.72319	-0.498168	-7.51065	6.46e-09	1.15e-07	10.1914	DOWN
CACNA2D2	-3.72012	-0.79882	-10.0175	5.01e-12	2.4e-10	17.3284	DOWN
C19orf59	-3.71772	0.10461	-7.11691	2.12e-08	3.27e-07	9.00771	DOWN
GPX3	-3.71291	-0.608903	-14.0333	2.72e-16	8.58e-14	27.0678	DOWN
DES	-3.68879	-0.232281	-12.9976	2.84e-15	4.58e-13	24.7517	DOWN
SOSTDC1	-3.68235	-0.341457	-5.07407	1.16e-05	7.76e-05	2.76797	DOWN
NMUR1	-3.67872	-0.137307	-12.434	1.07e-14	1.37e-12	23.436	DOWN
MAPK4	-3.66225	-0.554069	-9.11909	5.97e-11	2e-09	14.8597	DOWN
CCL14	-3.65579	0.615267	-9.28008	3.8e-11	1.36e-09	15.3099	DOWN
RAMP3	-3.65015	0.286767	-7.32082	1.14e-08	1.92e-07	9.62234	DOWN
RERGL	-3.61529	0.131146	-7.74075	3.25e-09	6.35e-08	10.8766	DOWN
MMRN1	-3.60989	-0.296428	-13.0127	2.74e-15	4.57e-13	24.7863	DOWN
ANGPTL7	-3.60754	0.332925	-9.49192	2.11e-11	8.27e-10	15.8971	DOWN
SLC39A8	-3.60268	0.634364	-10.3054	2.32e-12	1.22e-10	18.0969	DOWN
GATA5	-3.59697	0.269956	-9.75755	1.02e-11	4.38e-10	16.625	DOWN
ARC	-3.57697	0.235593	-8.50485	3.45e-10	9.25e-09	13.1123	DOWN
TEK	-3.5726	-0.656876	-16.5569	1.44e-18	2.85e-15	32.2075	DOWN
RAMP2	-3.57203	-0.198704	-13.6923	5.81e-16	1.52e-13	26.3193	DOWN
ART4	-3.56022	0.248247	-11.6963	6.48e-14	5.95e-12	21.6531	DOWN
SCN4B	-3.55562	-0.0984927	-10.6121	1.03e-12	6.01e-11	18.9031	DOWN
ALAS2	-3.55291	0.56701	-6.00841	6.4e-07	6.31e-06	5.62395	DOWN
KCNA4	-3.54724	-0.350169	-11.6345	7.56e-14	6.68e-12	21.5005	DOWN
AOC3	-3.54578	-0.857485	-20.3303	1.63e-21	1.18e-17	38.7613	DOWN
GPM6A	-3.5367	0.244978	-8.06253	1.25e-09	2.82e-08	11.826	DOWN
FGG	-3.53177	0.490128	-4.43503	8.11e-05	0.000419558	0.859177	DOWN
AGTR1	-3.52948	0.3403	-9.40646	2.67e-11	1.01e-09	15.6609	DOWN
PTPRQ	-3.52452	0.183542	-10.7962	6.37e-13	3.98e-11	19.3811	DOWN
CRTAC1	-3.5201	0.223977	-9.87533	7.37e-12	3.37e-10	16.9448	DOWN
ZBTB16	-3.5169	0.540983	-7.77545	2.93e-09	5.76e-08	10.9795	DOWN
AGRP	-3.51596	-0.198815	-9.06907	6.87e-11	2.26e-09	14.7192	DOWN
ITGA8	-3.50087	-0.495868	-14.9742	3.57e-17	2.11e-14	29.0642	DOWN
SDPR	-3.49605	-0.554271	-14.7999	5.17e-17	2.62e-14	28.7017	DOWN
MAOB	-3.4908	0.220843	-10.7283	7.61e-13	4.67e-11	19.2055	DOWN
ST8SIA6	-3.48937	0.902799	-8.52996	3.2e-10	8.65e-09	13.1847	DOWN
CHRDL1	-3.48301	-0.531449	-14.3155	1.47e-16	5.8e-14	27.6772	DOWN
RTKN2	-3.47623	0.117433	-14.2374	1.74e-16	6.41e-14	27.5095	DOWN
PDK4	-3.4752	-0.265588	-7.0152	2.89e-08	4.25e-07	8.69993	DOWN
MYZAP	-3.47205	-0.170326	-13.0506	2.51e-15	4.41e-13	24.8733	DOWN
PRELP	-3.46566	-0.276914	-13.7102	5.58e-16	1.48e-13	26.3591	DOWN
IRX1	-3.46558	-0.664643	-5.94882	7.7e-07	7.39e-06	5.44105	DOWN
CALCRL	-3.46068	0.772308	-11.1293	2.7e-13	1.91e-11	20.2346	DOWN
FOXF1	-3.44402	0.370001	-13.3983	1.13e-15	2.43e-13	25.6631	DOWN
HSD17B6	-3.43358	0.187347	-6.94184	3.61e-08	5.18e-07	8.47751	DOWN
WISP2	-3.43344	-0.336463	-12.5448	8.24e-15	1.07e-12	23.6979	DOWN
SMAD6	-3.42461	-0.0798832	-10.3378	2.13e-12	1.13e-10	18.1826	DOWN
ANGPTL5	-3.41969	1.23738	-7.32245	1.14e-08	1.91e-07	9.62723	DOWN
LRRN3	-3.41772	-0.20641	-13.2108	1.74e-15	3.37e-13	25.239	DOWN
C13orf15	-3.40911	-0.233024	-15.908	5.22e-18	5.68e-15	30.95	DOWN
ASPA	-3.38327	-1.12161	-16.8171	8.68e-19	2.17e-15	32.7001	DOWN
IGSF10	-3.38311	-0.308341	-12.247	1.68e-14	1.98e-12	22.9908	DOWN
RPL13AP17	-3.38238	0.945935	-8.47224	3.79e-10	9.93e-09	13.0182	DOWN
LOC158376	-3.38218	0.436281	-10.6332	9.75e-13	5.78e-11	18.9583	DOWN
FHL5	-3.37762	0.461258	-13.2771	1.49e-15	2.97e-13	25.3894	DOWN
WFDC1	-3.36014	0.399683	-11.2334	2.07e-13	1.52e-11	20.4983	DOWN
FIBIN	-3.33445	0.0117217	-8.8226	1.38e-10	4.2e-09	14.0221	DOWN
TMEM139	-3.33277	0.102708	-7.19987	1.65e-08	2.63e-07	9.25817	DOWN
ADRB1	-3.32935	-0.151609	-10.7377	7.42e-13	4.6e-11	19.2297	DOWN
HHIP	-3.32783	-0.153587	-6.11972	4.53e-07	4.69e-06	5.96559	DOWN
MS4A8B	-3.3165	0.527662	-4.62308	4.59e-05	0.000255736	1.41449	DOWN
SCN1A	-3.30138	-0.0656983	-5.92665	8.25e-07	7.83e-06	5.37299	DOWN
LOC572558	-3.29307	-0.877848	-10.6567	9.17e-13	5.51e-11	19.0195	DOWN
ZNF385B	-3.28985	0.261609	-6.96013	3.42e-08	4.94e-07	8.533	DOWN
MARCO	-3.28794	-0.234567	-7.49801	6.71e-09	1.2e-07	10.1536	DOWN
ANGPT1	-3.2806	-0.725285	-15.7627	7e-18	6.92e-15	30.6626	DOWN
CLEC4GP1	-3.27648	0.281851	-8.58113	2.76e-10	7.63e-09	13.3318	DOWN
LIMS2	-3.26065	0.00936784	-15.3945	1.49e-17	1.08e-14	29.9244	DOWN
DNASE2B	-3.25906	1.19649	-6.22627	3.26e-07	3.51e-06	6.29246	DOWN
SOX17	-3.25879	-0.579754	-14.0174	2.82e-16	8.76e-14	27.0333	DOWN
CHIA	-3.25844	-0.340665	-4.85937	2.23e-05	0.000137984	2.12033	DOWN
LOC389033	-3.25046	-0.399465	-14.4739	1.04e-16	4.39e-14	28.0152	DOWN
GRIA1	-3.24542	-0.32868	-13.0048	2.79e-15	4.57e-13	24.7683	DOWN
CLEC14A	-3.24188	0.344891	-6.99965	3.03e-08	4.44e-07	8.65282	DOWN
GIMAP8	-3.23017	0.0841717	-12.7481	5.09e-15	7.34e-13	24.1742	DOWN
BAI3	-3.2275	0.0917104	-9.67927	1.26e-11	5.34e-10	16.4114	DOWN
A2M	-3.22458	-0.261304	-14.989	3.47e-17	2.11e-14	29.0947	DOWN
ROBO4	-3.20377	-0.406894	-15.4474	1.33e-17	1.06e-14	30.0313	DOWN
ABCA3	-3.20249	-0.123491	-7.79749	2.74e-09	5.47e-08	11.0448	DOWN
EDNRB	-3.19812	-0.0842982	-11.3281	1.63e-13	1.26e-11	20.7368	DOWN
PKHD1L1	-3.19496	0.260264	-8.6461	2.29e-10	6.49e-09	13.5183	DOWN
TMEM130	-3.19473	-0.020143	-6.71095	7.33e-08	9.66e-07	7.77516	DOWN
PDE5A	-3.19092	0.229397	-15.5183	1.15e-17	1e-14	30.1741	DOWN
PTPRB	-3.18992	-0.18584	-16.6115	1.29e-18	2.82e-15	32.3114	DOWN
TBX4	-3.18344	0.151897	-13.7554	5.04e-16	1.39e-13	26.459	DOWN
ADAMTSL3	-3.18028	-0.474919	-13.4842	9.3e-16	2.13e-13	25.8558	DOWN
FLJ34503	-3.16611	0.703867	-8.32286	5.84e-10	1.47e-08	12.5858	DOWN
C2orf77	-3.15692	1.30283	-7.68544	3.83e-09	7.36e-08	10.7124	DOWN
CFD	-3.15316	-0.270746	-14.2063	1.86e-16	6.63e-14	27.4425	DOWN
FCN3	-3.15168	0.303293	-6.80168	5.55e-08	7.52e-07	8.05153	DOWN
PLAC9	-3.14905	-0.405841	-16.1448	3.25e-18	4.15e-15	31.4136	DOWN
RNF182	-3.14517	-0.857699	-9.213	4.59e-11	1.6e-09	15.1227	DOWN
C7	-3.14507	-0.344058	-11.4473	1.21e-13	9.86e-12	21.0355	DOWN
RBP4	-3.14386	0.19317	-6.11176	4.65e-07	4.78e-06	5.94115	DOWN
SFTPA2	-3.14338	-0.729253	-7.38272	9.49e-09	1.63e-07	9.80822	DOWN
ABI3BP	-3.14044	0.16988	-19.1532	1.2e-20	6.53e-17	36.8454	DOWN
SNTN	-3.13554	-0.116032	-4.57148	5.37e-05	0.000292538	1.26149	DOWN
LPL	-3.13273	-0.347171	-12.9729	3.01e-15	4.71e-13	24.6947	DOWN
TCTEX1D1	-3.13031	0.34801	-9.76406	9.98e-12	4.31e-10	16.6427	DOWN
DACH1	-3.12886	-0.462989	-10.8584	5.42e-13	3.47e-11	19.5416	DOWN
TPPP3	-3.12589	-0.022672	-10.6824	8.57e-13	5.22e-11	19.0863	DOWN
MYCT1	-3.10722	-0.0780831	-14.6551	7.04e-17	3.33e-14	28.3983	DOWN
PZP	-3.10102	0.425387	-12.1116	2.33e-14	2.58e-12	22.6656	DOWN
FBLN5	-3.09934	-0.707935	-16.2389	2.69e-18	4.15e-15	31.5963	DOWN
DCDC2B	-3.09876	0.587791	-4.36849	9.91e-05	0.000498279	0.664273	DOWN
C9orf24	-3.08469	0.493792	-4.68589	3.79e-05	0.000215971	1.6013	DOWN
SPAG6	-3.08339	0.521837	-4.96804	1.6e-05	0.000102988	2.44747	DOWN
EMCN	-3.07766	-0.397218	-12.6722	6.09e-15	8.44e-13	23.997	DOWN
LAMP3	-3.07453	0.24389	-8.14638	9.79e-10	2.27e-08	12.0715	DOWN
SEMA6A	-3.07322	-0.274489	-7.8622	2.26e-09	4.61e-08	11.2362	DOWN
GPA33	-3.07319	0.265795	-5.01939	1.37e-05	9e-05	2.60254	DOWN
ADRA1B	-3.05435	-0.802143	-7.41838	8.52e-09	1.48e-07	9.91516	DOWN
GSTM5	-3.04462	-0.0198859	-12.026	2.88e-14	3.05e-12	22.4588	DOWN
TBX2	-3.04032	0.042728	-13.3666	1.21e-15	2.57e-13	25.5915	DOWN
MYRIP	-3.034	0.0464394	-6.01994	6.18e-07	6.11e-06	5.65934	DOWN
PPARGC1A	-3.02254	0.00910723	-9.11606	6.02e-11	2.02e-09	14.8512	DOWN
CAMP	-3.01921	0.589575	-5.57326	2.47e-06	2.03e-05	4.28925	DOWN
HSPA12B	-3.01249	-0.545473	-17.8859	1.16e-19	4.2e-16	34.6566	DOWN
C4BPA	-3.01087	-0.303627	-5.6165	2.16e-06	1.81e-05	4.42167	DOWN
INMT	-3.01004	-0.825549	-16.7997	8.98e-19	2.17e-15	32.6672	DOWN
SGCA	-3.00836	-0.687878	-13.0914	2.29e-15	4.04e-13	24.9668	DOWN
TRIM58	-3.00687	-0.145924	-9.41465	2.61e-11	9.92e-10	15.6836	DOWN
SLIT2	-3.00031	-0.480592	-14.4695	1.05e-16	4.39e-14	28.0058	DOWN
SYNPO2L	-2.99709	-0.338571	-7.79085	2.8e-09	5.56e-08	11.0251	DOWN
C1orf168	-2.99399	-0.604709	-7.28187	1.29e-08	2.12e-07	9.50519	DOWN
CLDN5	-2.99352	-0.0897444	-9.9533	5.96e-12	2.79e-10	17.1555	DOWN
PIGR	-2.99262	-0.675031	-4.57975	5.24e-05	0.000286154	1.28598	DOWN
NOSTRIN	-2.99092	-0.561869	-12.2198	1.8e-14	2.08e-12	22.9256	DOWN
CDHR3	-2.99033	0.655298	-5.33898	5.1e-06	3.8e-05	3.57319	DOWN
S1PR1	-2.98635	-0.120215	-14.4999	9.83e-17	4.28e-14	28.0704	DOWN
LOC400456	-2.98174	0.613044	-12.7387	5.21e-15	7.45e-13	24.1523	DOWN
BMP2	-2.98091	0.0642371	-7.10787	2.18e-08	3.35e-07	8.98038	DOWN
WDR16	-2.97662	0.217378	-4.25584	0.000138838	0.000667983	0.336441	DOWN
LOC728763	-2.9766	0.558352	-4.803	2.65e-05	0.000159792	1.95121	DOWN
CCDC37	-2.97555	-0.122162	-3.73916	0.000630923	0.00248868	-1.1265	DOWN
HSPB3	-2.97124	-0.55373	-6.6877	7.87e-08	1.02e-06	7.70425	DOWN
SRL	-2.97057	-0.89516	-6.97	3.32e-08	4.82e-07	8.56292	DOWN
CMTM5	-2.96755	-0.80876	-12.2244	1.78e-14	2.07e-12	22.9365	DOWN
NXF3	-2.95927	-0.160101	-5.87428	9.7e-07	9e-06	5.21224	DOWN
CNN1	-2.95507	0.11052	-9.53224	1.89e-11	7.46e-10	16.0081	DOWN
DUSP26	-2.94882	0.459044	-7.99118	1.55e-09	3.38e-08	11.6164	DOWN
CLIC5	-2.94807	-0.108037	-9.99249	5.36e-12	2.55e-10	17.2611	DOWN
LRRK2	-2.94741	-0.132357	-6.72	7.12e-08	9.44e-07	7.80275	DOWN
LEFTY2	-2.94669	0.217102	-8.61489	2.51e-10	7.03e-09	13.4288	DOWN
C14orf132	-2.94448	-0.265736	-11.465	1.15e-13	9.55e-12	21.0797	DOWN
F11	-2.93969	-0.484535	-9.63776	1.41e-11	5.9e-10	16.2979	DOWN
C10orf107	-2.93836	0.299107	-7.80075	2.72e-09	5.42e-08	11.0545	DOWN
EPAS1	-2.93725	-0.207549	-14.9871	3.48e-17	2.11e-14	29.0908	DOWN
MYH11	-2.93453	-0.414837	-6.96154	3.4e-08	4.92e-07	8.53728	DOWN
SVEP1	-2.92951	-0.239334	-14.9416	3.83e-17	2.11e-14	28.9967	DOWN
FAM189A2	-2.92845	0.0670572	-9.48664	2.14e-11	8.36e-10	15.8825	DOWN
LOC286189	-2.92353	0.279385	-6.44596	1.65e-07	1.94e-06	6.96563	DOWN
RGS22	-2.92331	0.254775	-8.56413	2.9e-10	7.96e-09	13.283	DOWN
ENPEP	-2.92156	0.401503	-6.76455	6.22e-08	8.38e-07	7.93848	DOWN
NPNT	-2.91811	-0.53609	-13.1208	2.14e-15	3.9e-13	25.034	DOWN
STAB2	-2.91255	0.497981	-6.14017	4.26e-07	4.45e-06	6.02835	DOWN
GPC3	-2.90963	-0.667887	-8.71608	1.88e-10	5.44e-09	13.7185	DOWN
HLF	-2.90909	-0.198833	-7.01676	2.88e-08	4.24e-07	8.70468	DOWN
ECSCR	-2.89808	0.550158	-12.2506	1.67e-14	1.97e-12	22.9993	DOWN
LRRC32	-2.89582	0.652537	-8.98566	8.7e-11	2.76e-09	14.4841	DOWN
SRRM4	-2.8936	0.055895	-8.27649	6.69e-10	1.63e-08	12.451	DOWN
MRC1	-2.88765	0.19584	-4.69531	3.69e-05	0.000210658	1.62938	DOWN
TIMP3	-2.88592	-0.35284	-11.7874	5.17e-14	4.98e-12	21.8772	DOWN
SHE	-2.88242	-0.721032	-7.26743	1.34e-08	2.2e-07	9.46173	DOWN
NXF2	-2.87803	0.276916	-6.09501	4.9e-07	5e-06	5.88973	DOWN
SLCO2A1	-2.87063	-0.130805	-8.81882	1.4e-10	4.24e-09	14.0113	DOWN
SOX7	-2.86662	0.284386	-6.66767	8.37e-08	1.08e-06	7.64315	DOWN
OSR1	-2.86597	-0.228613	-9.16152	5.3e-11	1.81e-09	14.9787	DOWN
FOLR1	-2.86421	-0.554842	-6.28375	2.73e-07	3e-06	6.46873	DOWN
LOC338653	-2.86408	0.636255	-12.3619	1.28e-14	1.58e-12	23.2648	DOWN
CD93	-2.86254	0.254716	-8.35329	5.35e-10	1.36e-08	12.6741	DOWN
VEPH1	-2.85602	-0.469468	-9.36315	3.01e-11	1.11e-09	15.5408	DOWN
PCDHA3	-2.85435	-0.0983753	-10.8611	5.39e-13	3.46e-11	19.5487	DOWN
CX3CR1	-2.85289	0.0122144	-5.88213	9.47e-07	8.81e-06	5.23633	DOWN
HIGD1B	-2.84965	-0.01652	-11.2348	2.07e-13	1.52e-11	20.5017	DOWN
RANBP3L	-2.84617	-0.616318	-10.137	3.63e-12	1.81e-10	17.6487	DOWN
CFTR	-2.84453	0.528982	-5.31974	5.41e-06	3.99e-05	3.51453	DOWN
CCBE1	-2.84194	-0.68118	-6.79737	5.62e-08	7.62e-07	8.03841	DOWN
PGM5	-2.84072	-0.168327	-11.7765	5.31e-14	5.09e-12	21.8503	DOWN
CD300LG	-2.83842	0.309102	-6.80584	5.48e-08	7.44e-07	8.06419	DOWN
SELE	-2.82773	0.853986	-4.31997	0.000114628	0.00056506	0.522725	DOWN
LOC643037	-2.82482	0.260247	-4.81327	2.57e-05	0.000155926	1.98201	DOWN
STXBP6	-2.82414	-0.544975	-8.15094	9.66e-10	2.25e-08	12.0849	DOWN
C20orf85	-2.82369	-0.194616	-3.87381	0.000427711	0.00177596	-0.752509	DOWN
CYS1	-2.82297	0.105149	-9.69123	1.22e-11	5.2e-10	16.4441	DOWN
ANGPTL1	-2.81733	0.0451237	-11.4828	1.1e-13	9.27e-12	21.1241	DOWN
TMEM132C	-2.80809	0.0491228	-7.29333	1.24e-08	2.06e-07	9.53968	DOWN
C10orf67	-2.80538	-0.21638	-13.0337	2.61e-15	4.5e-13	24.8345	DOWN
CD36	-2.80381	-0.734421	-8.66943	2.14e-10	6.11e-09	13.5851	DOWN
C11orf88	-2.80037	0.224254	-4.51992	6.28e-05	0.00033573	1.10906	DOWN
BCHE	-2.7992	-0.525017	-7.16307	1.84e-08	2.9e-07	9.14714	DOWN
ACVRL1	-2.79878	-0.0870143	-13.2682	1.52e-15	3.01e-13	25.3691	DOWN
RXFP1	-2.79799	0.134687	-11.556	9.19e-14	7.87e-12	21.3062	DOWN
BMP5	-2.79676	-0.721727	-9.53596	1.87e-11	7.42e-10	16.0184	DOWN
DCDC2	-2.79615	-0.133606	-6.86534	4.57e-08	6.36e-07	8.24515	DOWN
AVPR2	-2.79601	0.288611	-8.03681	1.35e-09	3e-08	11.7505	DOWN
TMEM47	-2.79263	0.375075	-6.90206	4.08e-08	5.78e-07	8.35674	DOWN
NPR1	-2.78818	-0.0523452	-11.1229	2.75e-13	1.93e-11	20.2183	DOWN
JAM2	-2.78634	-0.519248	-16.5033	1.6e-18	2.85e-15	32.1052	DOWN
C1orf173	-2.78423	0.230271	-4.60964	4.79e-05	0.000264469	1.37458	DOWN
MYH2	-2.77811	0.20173	-5.44475	3.67e-06	2.86e-05	3.89612	DOWN
ZBBX	-2.77713	0.286652	-3.87375	0.000427784	0.00177596	-0.752675	DOWN
COL13A1	-2.77161	-0.0196107	-12.4449	1.05e-14	1.34e-12	23.4618	DOWN
C1orf87	-2.77066	0.331864	-4.90143	1.96e-05	0.000123183	2.24678	DOWN
DUOX1	-2.76875	-0.640996	-6.47144	1.53e-07	1.81e-06	7.04361	DOWN
LOC728196	-2.75894	0.505012	-5.69062	1.71e-06	1.48e-05	4.64884	DOWN
LDLRAD1	-2.75821	0.50575	-4.3447	0.00010644	0.000529732	0.594825	DOWN
HYAL1	-2.75597	-0.307645	-10.1438	3.57e-12	1.78e-10	17.6669	DOWN
CACNG6	-2.75259	0.300986	-3.89313	0.000404357	0.00169389	-0.698385	DOWN
MGP	-2.75038	-0.204032	-13.01	2.76e-15	4.57e-13	24.7802	DOWN
DIO3OS	-2.74233	-0.33847	-6.98214	3.2e-08	4.65e-07	8.59974	DOWN
GRASP	-2.74151	0.119725	-11.6687	6.94e-14	6.29e-12	21.5851	DOWN
LOC285181	-2.73955	-0.36397	-8.26119	7e-10	1.69e-08	12.4065	DOWN
OLFML1	-2.73909	0.535156	-11.2629	1.92e-13	1.45e-11	20.5727	DOWN
EMP2	-2.73732	-0.139315	-12.0785	2.53e-14	2.74e-12	22.5856	DOWN
ODF3L1	-2.72782	0.0724881	-5.77953	1.3e-06	1.17e-05	4.9215	DOWN
IL33	-2.72599	0.0210225	-6.96108	3.41e-08	4.93e-07	8.53588	DOWN
C8orf85	-2.72462	0.302292	-5.89977	8.96e-07	8.41e-06	5.29049	DOWN
VSIG4	-2.72412	-0.0082676	-8.59642	2.65e-10	7.36e-09	13.3757	DOWN
RADIL	-2.72271	-0.548231	-10.8829	5.09e-13	3.32e-11	19.6048	DOWN
RASGRF1	-2.71531	-0.30306	-8.27063	6.81e-10	1.66e-08	12.4339	DOWN
RGS9	-2.71292	0.131615	-9.43986	2.44e-11	9.37e-10	15.7533	DOWN
LOC645722	-2.7113	-0.434523	-11.7207	6.1e-14	5.69e-12	21.7134	DOWN
RN5-8S1	-2.7074	-0.00204348	-4.13184	0.000200689	0.000921252	-0.0211204	DOWN
CNTFR	-2.70739	0.696662	-7.305	1.2e-08	2e-07	9.57476	DOWN
RASL12	-2.70399	-0.0126096	-13.541	8.17e-16	1.93e-13	25.9828	DOWN
KIAA1377	-2.70339	0.368505	-10.3983	1.81e-12	9.85e-11	18.3424	DOWN
DKK2	-2.69491	0.148286	-6.28813	2.69e-07	2.96e-06	6.48215	DOWN
CAMK2N1	-2.69465	-0.294138	-11.8165	4.81e-14	4.71e-12	21.9484	DOWN
GPRIN2	-2.69402	-0.153463	-8.01453	1.44e-09	3.18e-08	11.685	DOWN
BEX1	-2.68654	-0.407166	-4.62031	4.63e-05	0.000257671	1.40626	DOWN
REEP1	-2.68607	-0.709536	-10.3449	2.09e-12	1.12e-10	18.2013	DOWN
LRRN4CL	-2.68606	0.115028	-7.68105	3.88e-09	7.43e-08	10.6993	DOWN
PLN	-2.68572	0.385963	-7.09818	2.25e-08	3.44e-07	8.9511	DOWN
LIFR	-2.6855	0.0654895	-6.85877	4.66e-08	6.48e-07	8.22517	DOWN
C16orf89	-2.68503	-0.31598	-5.5807	2.41e-06	1.99e-05	4.31203	DOWN
KL	-2.68081	0.488531	-7.96732	1.66e-09	3.56e-08	11.5462	DOWN
ZFP36	-2.67957	0.513926	-6.27692	2.79e-07	3.05e-06	6.44778	DOWN
VWF	-2.67913	0.0523102	-9.89513	6.98e-12	3.22e-10	16.9984	DOWN
KRT27	-2.6782	0.359444	-6.14368	4.21e-07	4.4e-06	6.0391	DOWN
PROK2	-2.67763	0.560004	-4.82043	2.52e-05	0.00015289	2.00347	DOWN
MAP1LC3C	-2.6737	-0.222647	-6.51543	1.34e-07	1.62e-06	7.17814	DOWN
HRCT1	-2.67	-0.030908	-5.94813	7.72e-07	7.4e-06	5.43891	DOWN
DMBT1	-2.66888	0.281251	-4.52791	6.13e-05	0.000328859	1.13265	DOWN
RGN	-2.66489	-0.462711	-10.1086	3.92e-12	1.93e-10	17.5728	DOWN
MLC1	-2.66265	-0.218034	-6.52916	1.28e-07	1.56e-06	7.22012	DOWN
DEFA3	-2.66198	0.0572592	-3.31236	0.00209195	0.00695419	-2.27037	DOWN
LTBP2	-2.64774	0.213772	-9.09205	6.44e-11	2.13e-09	14.7838	DOWN
SPARCL1	-2.64751	-0.551999	-13.8695	3.91e-16	1.15e-13	26.71	DOWN
NOTCH4	-2.64676	0.174372	-11.4269	1.27e-13	1.02e-11	20.9845	DOWN
KCNMB2	-2.64497	0.14448	-10.0467	4.63e-12	2.24e-10	17.4067	DOWN
MORN5	-2.63967	-0.19226	-3.89791	0.000398778	0.00167407	-0.684991	DOWN
TSPAN7	-2.639	0.316486	-5.97926	7.01e-07	6.82e-06	5.53447	DOWN
FREM3	-2.63834	0.687205	-6.06063	5.44e-07	5.47e-06	5.78423	DOWN
GIMAP6	-2.63467	0.159303	-10.8379	5.72e-13	3.62e-11	19.4889	DOWN
SHANK3	-2.63448	0.389367	-7.76221	3.05e-09	5.97e-08	10.9403	DOWN
PF4	-2.63194	0.319878	-4.89979	1.97e-05	0.000123676	2.24184	DOWN
HMGCLL1	-2.63179	0.177632	-11.1358	2.66e-13	1.89e-11	20.2511	DOWN
C6orf174	-2.63145	-0.540632	-7.27601	1.31e-08	2.15e-07	9.48755	DOWN
DUSP1	-2.63061	-0.000769022	-9.00559	8.23e-11	2.62e-09	14.5404	DOWN
RRAD	-2.62955	-0.0840272	-6.12662	4.44e-07	4.61e-06	5.98675	DOWN
PGR	-2.6253	-0.510133	-11.446	1.21e-13	9.86e-12	21.0323	DOWN
C8orf84	-2.62515	-0.39075	-7.57344	5.35e-09	9.82e-08	10.3788	DOWN
TIE1	-2.62261	-0.519926	-13.7256	5.39e-16	1.47e-13	26.3931	DOWN
LOC255480	-2.6219	-0.707842	-13.0082	2.77e-15	4.57e-13	24.7759	DOWN
UNC45B	-2.61931	-0.0541347	-7.66087	4.12e-09	7.83e-08	10.6393	DOWN
BMX	-2.61661	-0.00882962	-5.7977	1.23e-06	1.11e-05	4.97725	DOWN
RBP2	-2.61465	0.417095	-7.34075	1.08e-08	1.82e-07	9.68221	DOWN
FAM162B	-2.61445	-0.422312	-13.0991	2.25e-15	4e-13	24.9844	DOWN
RYR2	-2.61126	0.0825096	-8.11667	1.07e-09	2.45e-08	11.9846	DOWN
NOVA2	-2.6112	0.169396	-10.5007	1.38e-12	7.76e-11	18.6117	DOWN
SRPX	-2.60993	-0.348706	-8.62965	2.4e-10	6.77e-09	13.4711	DOWN
HOXA4	-2.60767	-0.553127	-9.05182	7.22e-11	2.36e-09	14.6706	DOWN
ITIH3	-2.60289	0.0221535	-10.6638	9e-13	5.42e-11	19.0379	DOWN
CYP3A7	-2.59676	-0.107239	-7.90258	2.01e-09	4.16e-08	11.3554	DOWN
AKAP2	-2.59593	0.0927284	-7.78428	2.85e-09	5.64e-08	11.0057	DOWN
EDN1	-2.59553	0.0253933	-6.49467	1.42e-07	1.7e-06	7.11465	DOWN
FGF2	-2.59331	0.191555	-8.89311	1.13e-10	3.53e-09	14.2223	DOWN
KIAA1462	-2.59153	0.00618602	-10.6322	9.78e-13	5.78e-11	18.9557	DOWN
GPM6B	-2.58603	-0.545627	-10.1906	3.15e-12	1.6e-10	17.7917	DOWN
SELP	-2.58505	0.195796	-12.445	1.05e-14	1.34e-12	23.4622	DOWN
KRT222	-2.5841	-0.468338	-7.83734	2.44e-09	4.93e-08	11.1627	DOWN
PTPN21	-2.58352	0.0483066	-11.5227	9.99e-14	8.45e-12	21.2234	DOWN
FOXA2	-2.57979	-0.455695	-6.57428	1.11e-07	1.39e-06	7.35802	DOWN
C6orf118	-2.57726	0.284055	-3.65489	0.000802778	0.00307511	-1.35758	DOWN
SH3GL2	-2.57696	0.714155	-6.71427	7.25e-08	9.58e-07	7.78528	DOWN
LMO2	-2.57676	-0.358735	-16.1811	3.02e-18	4.15e-15	31.4842	DOWN
CA3	-2.5729	0.205405	-6.38058	2.02e-07	2.32e-06	6.76543	DOWN
PDE2A	-2.57277	-0.189813	-9.56846	1.71e-11	6.87e-10	16.1078	DOWN
CCDC164	-2.57147	0.0498504	-3.8096	0.00051512	0.00209027	-0.931567	DOWN
RUNX1T1	-2.56928	0.411549	-10.352	2.05e-12	1.1e-10	18.2201	DOWN
SEMA3D	-2.56538	-0.797576	-6.3985	1.92e-07	2.21e-06	6.82033	DOWN
CCDC85A	-2.56515	-0.0318989	-5.83666	1.09e-06	9.99e-06	5.0968	DOWN
KCNB1	-2.56456	0.312091	-6.67209	8.25e-08	1.07e-06	7.65665	DOWN
TGFBR3	-2.5644	-0.397358	-11.4033	1.35e-13	1.07e-11	20.9255	DOWN
FGD5	-2.5596	-0.448557	-15.878	5.54e-18	5.74e-15	30.8907	DOWN
MYLK3	-2.5566	0.716064	-6.13382	4.34e-07	4.53e-06	6.00885	DOWN
TYRP1	-2.55328	-0.299666	-8.54371	3.08e-10	8.35e-09	13.2242	DOWN
TRIM71	-2.55287	0.442997	-6.40992	1.85e-07	2.14e-06	6.8553	DOWN
HPGD	-2.54986	-0.344559	-5.23475	7.04e-06	5.03e-05	3.25572	DOWN
TMEM88	-2.54965	0.196078	-9.84637	7.97e-12	3.61e-10	16.8664	DOWN
GALNTL1	-2.54613	-0.314055	-8.73301	1.79e-10	5.23e-09	13.7668	DOWN
FAM81B	-2.54506	-0.117289	-4.2317	0.000149198	0.000711608	0.266534	DOWN
DNAI1	-2.54274	0.192362	-4.05388	0.000252623	0.00112581	-0.244005	DOWN
C12orf69	-2.54043	0.562176	-7.72827	3.37e-09	6.56e-08	10.8396	DOWN
ITM2A	-2.53954	0.452081	-7.66448	4.08e-09	7.76e-08	10.6501	DOWN
RELN	-2.53763	-0.246802	-9.39926	2.73e-11	1.03e-09	15.6409	DOWN
NTRK3	-2.53699	-0.0836803	-11.7476	5.7e-14	5.41e-12	21.7794	DOWN
CYR61	-2.52869	0.576436	-7.16301	1.84e-08	2.9e-07	9.14695	DOWN
SHISA3	-2.52644	-0.556939	-3.61495	0.000899264	0.00339216	-1.46626	DOWN
LOC100507055	-2.52527	-0.00146108	-8.74561	1.72e-10	5.07e-09	13.8028	DOWN
HBM	-2.52453	0.449846	-6.43166	1.73e-07	2.02e-06	6.92184	DOWN
PLEKHH2	-2.52431	-0.258613	-8.47659	3.74e-10	9.84e-09	13.0308	DOWN
CCDC68	-2.52095	-0.955171	-6.97324	3.28e-08	4.78e-07	8.57277	DOWN
C16orf71	-2.51774	0.299847	-4.55381	5.67e-05	0.000307315	1.20921	DOWN
LRRC71	-2.51756	0.446537	-5.14602	9.25e-06	6.41e-05	2.98608	DOWN
CCRL1	-2.51681	-0.18663	-11.1999	2.26e-13	1.65e-11	20.4135	DOWN
CRYAB	-2.51627	-0.696538	-8.33637	5.62e-10	1.42e-08	12.625	DOWN
ABCA6	-2.51592	-0.372444	-16.4717	1.7e-18	2.85e-15	32.0447	DOWN
LIMCH1	-2.51146	-0.399096	-10.8165	6.05e-13	3.79e-11	19.4337	DOWN
MUSTN1	-2.50496	-0.266541	-9.58833	1.62e-11	6.6e-10	16.1623	DOWN
KCNAB1	-2.50436	-0.135903	-7.99815	1.51e-09	3.32e-08	11.6369	DOWN
DLEC1	-2.50369	0.489945	-4.27634	0.000130598	0.000632603	0.395899	DOWN
PPAP2B	-2.49921	0.29669	-11.8141	4.84e-14	4.72e-12	21.9426	DOWN
KCTD16	-2.49682	0.13598	-7.52696	6.15e-09	1.11e-07	10.2401	DOWN
SLC5A9	-2.49645	1.19416	-4.52875	6.11e-05	0.000328269	1.13513	DOWN
UGT2B4	-2.49589	0.00588377	-5.90651	8.78e-07	8.27e-06	5.31116	DOWN
PCDP1	-2.49441	-0.195119	-5.77996	1.3e-06	1.16e-05	4.9228	DOWN
ZNF300P1	-2.49378	-0.0490505	-10.5282	1.28e-12	7.3e-11	18.684	DOWN
CBLN4	-2.49185	0.275154	-5.17392	8.49e-06	5.93e-05	3.0708	DOWN
HPSE2	-2.49119	0.37442	-5.97049	7.2e-07	6.97e-06	5.50756	DOWN
TM7SF4	-2.4888	0.202312	-5.30116	5.73e-06	4.2e-05	3.4579	DOWN
FOS	-2.48624	0.0782386	-5.09208	1.09e-05	7.38e-05	2.82253	DOWN
P2RY12	-2.48458	0.0650931	-7.21639	1.57e-08	2.51e-07	9.30796	DOWN
MEOX2	-2.48067	-0.115247	-7.95939	1.7e-09	3.63e-08	11.5229	DOWN
KAL1	-2.4794	0.209179	-5.02303	1.35e-05	8.91e-05	2.61356	DOWN
PPP1R3C	-2.47895	-0.0818877	-6.38411	2e-07	2.3e-06	6.77624	DOWN
ZNF366	-2.4734	0.180477	-9.239	4.26e-11	1.5e-09	15.1953	DOWN
HOXA5	-2.47168	0.151276	-10.1197	3.81e-12	1.89e-10	17.6023	DOWN
PID1	-2.47094	-0.594123	-10.9288	4.52e-13	2.98e-11	19.7227	DOWN
FEZ1	-2.46987	-0.120495	-9.81091	8.78e-12	3.88e-10	16.7701	DOWN
PLA1A	-2.46903	-0.346016	-6.55949	1.17e-07	1.44e-06	7.31285	DOWN
COL6A5	-2.46863	-0.564325	-7.3419	1.07e-08	1.82e-07	9.68567	DOWN
CETP	-2.46491	0.30391	-6.4894	1.45e-07	1.73e-06	7.09853	DOWN
TCEAL2	-2.46487	-0.107343	-10.6478	9.38e-13	5.62e-11	18.9964	DOWN
KRT4	-2.46426	-0.000966074	-3.79878	0.00053146	0.00214696	-0.961608	DOWN
C7orf58	-2.46374	-0.132089	-11.69	6.58e-14	6.02e-12	21.6376	DOWN
CLEC1A	-2.46106	-0.681991	-12.1586	2.08e-14	2.36e-12	22.7787	DOWN
RSPH1	-2.46025	0.162517	-3.8807	0.000419239	0.00174615	-0.733227	DOWN
SYN2	-2.45937	-0.176941	-4.49468	6.78e-05	0.000358046	1.03463	DOWN
OTC	-2.45671	0.589583	-8.69432	2e-10	5.76e-09	13.6563	DOWN
SEC14L6	-2.45572	-0.210238	-10.8721	5.24e-13	3.38e-11	19.577	DOWN
LMOD1	-2.45563	0.262585	-10.5949	1.08e-12	6.25e-11	18.8583	DOWN
DPT	-2.45507	-0.00887572	-8.48352	3.67e-10	9.71e-09	13.0508	DOWN
DARC	-2.45191	0.000250749	-5.7009	1.66e-06	1.44e-05	4.68034	DOWN
CCDC13	-2.45133	0.421027	-4.18729	0.000170264	0.000799292	0.138321	DOWN
HSPB2	-2.45033	-0.163644	-13.0067	2.78e-15	4.57e-13	24.7725	DOWN
ACTN2	-2.44939	0.252155	-11.3211	1.66e-13	1.28e-11	20.7191	DOWN
C5orf49	-2.44825	1.02559	-6.46048	1.58e-07	1.87e-06	7.01006	DOWN
NDRG4	-2.44802	-0.507955	-5.71232	1.6e-06	1.4e-05	4.71535	DOWN
SH2D3C	-2.44274	-0.356094	-15.4232	1.4e-17	1.06e-14	29.9823	DOWN
FLJ23152	-2.44269	-0.0487952	-4.0797	0.000234118	0.00105467	-0.170373	DOWN
C9orf117	-2.44083	0.487604	-3.96572	0.000327212	0.0014062	-0.49411	DOWN
NDNF	-2.4401	-0.144305	-5.35074	4.92e-06	3.68e-05	3.60908	DOWN
ERG	-2.43993	0.360334	-11.0078	3.69e-13	2.5e-11	19.9251	DOWN
C10orf116	-2.43922	-0.654237	-7.58509	5.17e-09	9.58e-08	10.4136	DOWN
WDR63	-2.43833	0.0752714	-5.79071	1.26e-06	1.13e-05	4.95579	DOWN
PPBP	-2.43751	0.371322	-4.06287	0.000246019	0.00110008	-0.218371	DOWN
NCKAP5	-2.43657	-0.503291	-9.24172	4.23e-11	1.49e-09	15.2029	DOWN
ANKRD29	-2.43492	-0.10212	-6.35459	2.19e-07	2.49e-06	6.68581	DOWN
NR0B2	-2.43109	-0.454883	-5.71699	1.58e-06	1.38e-05	4.72968	DOWN
ADRB2	-2.43017	-0.429996	-9.55046	1.79e-11	7.15e-10	16.0583	DOWN
STARD8	-2.42527	0.0882788	-13.5411	8.17e-16	1.93e-13	25.9831	DOWN
GNG11	-2.4248	-0.55191	-9.6042	1.55e-11	6.34e-10	16.2059	DOWN
ARHGAP6	-2.42417	0.0707711	-13.8084	4.48e-16	1.25e-13	26.5757	DOWN
RETN	-2.4237	-0.0306125	-5.26515	6.41e-06	4.63e-05	3.34823	DOWN
ATP1B2	-2.41952	0.378544	-7.88517	2.11e-09	4.35e-08	11.3041	DOWN
CNTN6	-2.41772	0.523353	-9.78557	9.41e-12	4.13e-10	16.7013	DOWN
SEMA5A	-2.41648	-0.000894182	-8.48282	3.67e-10	9.71e-09	13.0488	DOWN
GIMAP7	-2.41442	0.0660041	-9.55573	1.77e-11	7.08e-10	16.0728	DOWN
KCNK17	-2.41215	-0.0757425	-7.16555	1.83e-08	2.88e-07	9.15463	DOWN
BTNL3	-2.40817	0.0762431	-2.7346	0.00957333	0.0255093	-3.69354	DOWN
GPR146	-2.40703	-0.0891	-10.8424	5.65e-13	3.59e-11	19.5005	DOWN
SLC1A1	-2.40523	0.415246	-5.15992	8.87e-06	6.16e-05	3.02827	DOWN
ENG	-2.40234	0.342787	-6.43033	1.74e-07	2.02e-06	6.91778	DOWN
PIP5K1B	-2.39877	-0.0974986	-7.55277	5.69e-09	1.03e-07	10.3172	DOWN
DPEP2	-2.39767	-0.0939043	-12.1258	2.26e-14	2.52e-12	22.6997	DOWN
WNT11	-2.39639	-0.540426	-6.50127	1.4e-07	1.68e-06	7.13483	DOWN
TNFAIP8L3	-2.39059	0.183922	-7.09371	2.28e-08	3.48e-07	8.93756	DOWN
CDH13	-2.39006	-0.499248	-8.36271	5.2e-10	1.32e-08	12.7014	DOWN
SCRG1	-2.38973	0.00847979	-5.26849	6.34e-06	4.59e-05	3.35839	DOWN
MGAT3	-2.38891	-0.344934	-6.50099	1.4e-07	1.68e-06	7.13399	DOWN
RCAN2	-2.3887	-0.174216	-13.032	2.62e-15	4.5e-13	24.8306	DOWN
NAALAD2	-2.38833	0.0395476	-8.8644	1.23e-10	3.77e-09	14.1409	DOWN
GIMAP5	-2.38755	0.0490055	-9.24808	4.16e-11	1.46e-09	15.2206	DOWN
KIAA0408	-2.38646	-0.347129	-6.85624	4.69e-08	6.52e-07	8.21749	DOWN
TEKT3	-2.38362	0.531402	-5.55002	2.65e-06	2.16e-05	4.21808	DOWN
TNXB	-2.38344	-0.437699	-13.8514	4.07e-16	1.18e-13	26.6704	DOWN
ABCG2	-2.38262	0.0621324	-8.32275	5.85e-10	1.47e-08	12.5855	DOWN
LMCD1	-2.3825	-0.134263	-14.3656	1.31e-16	5.39e-14	27.7843	DOWN
CLIC3	-2.38246	-0.0329889	-9.01833	7.93e-11	2.56e-09	14.5763	DOWN
VIP	-2.38143	0.194585	-10.6665	8.94e-13	5.42e-11	19.045	DOWN
SEMA3G	-2.37883	0.381899	-6.22286	3.3e-07	3.54e-06	6.282	DOWN
MS4A2	-2.37718	-0.408822	-7.23948	1.46e-08	2.37e-07	9.37756	DOWN
PECAM1	-2.37622	-0.0404719	-13.6857	5.9e-16	1.53e-13	26.3047	DOWN
MSRB3	-2.37549	0.298308	-13.1142	2.17e-15	3.9e-13	25.0187	DOWN
VWC2	-2.37314	-0.364607	-5.31002	5.58e-06	4.1e-05	3.48492	DOWN
ADRA2C	-2.37297	-0.399697	-7.96856	1.65e-09	3.56e-08	11.5498	DOWN
FMO3	-2.37233	0.0745299	-8.54417	3.08e-10	8.35e-09	13.2256	DOWN
CLU	-2.37211	-0.212394	-9.52277	1.94e-11	7.64e-10	15.9821	DOWN
HSPA2	-2.36958	0.122574	-8.15945	9.42e-10	2.2e-08	12.1097	DOWN
FAM47E	-2.36243	-0.318008	-5.78353	1.29e-06	1.15e-05	4.93376	DOWN
PLSCR4	-2.36224	0.0492755	-9.56622	1.72e-11	6.89e-10	16.1016	DOWN
PEAR1	-2.35926	-0.130633	-10.7244	7.68e-13	4.71e-11	19.1954	DOWN
LOC283392	-2.35536	-0.250714	-5.68518	1.74e-06	1.5e-05	4.63216	DOWN
C1QTNF2	-2.35499	0.327559	-12.5512	8.11e-15	1.07e-12	23.713	DOWN
CTGF	-2.35404	0.0169585	-8.74292	1.74e-10	5.1e-09	13.7951	DOWN
IL7R	-2.35364	0.538772	-6.82571	5.15e-08	7.04e-07	8.12464	DOWN
TEKT1	-2.35136	1.00007	-4.5097	6.48e-05	0.000344499	1.07892	DOWN
BCL6B	-2.35037	0.573781	-7.46912	7.32e-09	1.29e-07	10.0672	DOWN
MYH10	-2.35002	-0.287999	-9.55261	1.78e-11	7.13e-10	16.0642	DOWN
TNS1	-2.34927	-0.031945	-12.9728	3.01e-15	4.71e-13	24.6945	DOWN
EGFL7	-2.3467	-0.0174387	-12.9834	2.94e-15	4.7e-13	24.7189	DOWN
RBM24	-2.34228	-0.104748	-8.42699	4.32e-10	1.12e-08	12.8875	DOWN
MYOZ1	-2.34176	-0.0748499	-8.38985	4.81e-10	1.23e-08	12.78	DOWN
LINC00472	-2.34146	-0.465433	-7.18526	1.72e-08	2.73e-07	9.21408	DOWN
CD5L	-2.33836	0.631365	-4.75836	3.04e-05	0.000179709	1.81761	DOWN
HSPB8	-2.33641	-0.0435181	-9.20193	4.73e-11	1.64e-09	15.0918	DOWN
KLF9	-2.33616	0.16965	-8.67384	2.12e-10	6.06e-09	13.5977	DOWN
VSIG2	-2.33594	-0.265553	-6.16477	3.94e-07	4.15e-06	6.10382	DOWN
KIF26A	-2.33555	-0.305398	-7.8865	2.11e-09	4.34e-08	11.308	DOWN
LOC100128893	-2.33444	-0.0625312	-7.04926	2.61e-08	3.91e-07	8.80308	DOWN
RERG	-2.33284	-0.382856	-11.4653	1.15e-13	9.55e-12	21.0803	DOWN
ID4	-2.33071	-0.120183	-11.6836	6.69e-14	6.09e-12	21.6218	DOWN
RASIP1	-2.32927	-0.459203	-10.9844	3.92e-13	2.64e-11	19.8651	DOWN
KLF2	-2.3289	-0.424474	-8.40386	4.62e-10	1.19e-08	12.8206	DOWN
PCDH12	-2.32667	0.510222	-5.73628	1.49e-06	1.31e-05	4.78885	DOWN
AQP1	-2.32616	-0.268019	-8.89227	1.13e-10	3.53e-09	14.2199	DOWN
LOC100506247	-2.32463	-0.297241	-7.04988	2.6e-08	3.91e-07	8.80495	DOWN
COX7A1	-2.32419	-0.542348	-17.6698	1.73e-19	5.37e-16	34.2694	DOWN
SLPI	-2.32218	-0.211267	-5.38083	4.48e-06	3.4e-05	3.70087	DOWN
XAGE2B	-2.32139	0.624598	-3.5937	0.000955055	0.00357042	-1.52384	DOWN
KCNT2	-2.31888	-0.228954	-7.63941	4.39e-09	8.31e-08	10.5754	DOWN
AOX1	-2.31714	-0.0196195	-8.20189	8.32e-10	1.98e-08	12.2337	DOWN
SEPP1	-2.31486	-0.567077	-10.7574	7.05e-13	4.38e-11	19.2809	DOWN
CDH19	-2.31421	-0.30278	-10.7337	7.5e-13	4.64e-11	19.2194	DOWN
PRICKLE2	-2.31309	0.293645	-9.3419	3.2e-11	1.16e-09	15.4818	DOWN
RHOJ	-2.31174	-0.0509343	-11.9308	3.63e-14	3.73e-12	22.2276	DOWN
HMCN1	-2.30921	-0.246167	-7.68481	3.84e-09	7.37e-08	10.7105	DOWN
STOML3	-2.30832	0.352271	-3.84614	0.000463447	0.00190776	-0.829813	DOWN
CXCL2	-2.30699	0.687656	-3.39342	0.00167326	0.00574495	-2.05847	DOWN
SH3GL3	-2.30659	-0.00786777	-6.37365	2.07e-07	2.37e-06	6.7442	DOWN
GRRP1	-2.30225	-0.18778	-9.15786	5.35e-11	1.82e-09	14.9684	DOWN
WNT2	-2.30034	-0.113888	-9.40205	2.71e-11	1.02e-09	15.6487	DOWN
BMP6	-2.29991	0.330261	-6.37444	2.06e-07	2.36e-06	6.74662	DOWN
C4orf49	-2.29823	-0.00992669	-7.14761	1.93e-08	3.01e-07	9.10045	DOWN
GRAMD2	-2.29543	-0.483838	-6.16596	3.93e-07	4.14e-06	6.10747	DOWN
THBD	-2.29363	-0.493796	-8.11534	1.07e-09	2.45e-08	11.9807	DOWN
KDR	-2.29228	0.129626	-6.23496	3.17e-07	3.43e-06	6.31911	DOWN
SCGB3A1	-2.29125	0.103905	-5.27029	6.3e-06	4.57e-05	3.36386	DOWN
PALMD	-2.29089	-0.31685	-12.2499	1.67e-14	1.97e-12	22.9977	DOWN
PCSK2	-2.29029	1.2322	-4.14288	0.00019424	0.00089599	0.0105433	DOWN
ODZ1	-2.28966	-0.164162	-5.60749	2.22e-06	1.85e-05	4.39407	DOWN
LILRB5	-2.28927	0.150506	-8.63208	2.39e-10	6.74e-09	13.4781	DOWN
STOM	-2.28559	0.283908	-8.68952	2.02e-10	5.83e-09	13.6426	DOWN
ZFP42	-2.28466	0.66264	-4.44064	7.98e-05	0.000413415	0.875641	DOWN
LDB2	-2.28439	-0.0978108	-11.5147	1.02e-13	8.59e-12	21.2033	DOWN
C3orf15	-2.28402	0.127057	-7.08244	2.36e-08	3.58e-07	8.90349	DOWN
SH3BP5	-2.28226	0.370179	-6.5515	1.2e-07	1.47e-06	7.28842	DOWN
SCGB3A2	-2.28211	-0.521343	-3.75108	0.000609697	0.00241899	-1.09363	DOWN
UACA	-2.28134	0.0669604	-8.53078	3.2e-10	8.64e-09	13.187	DOWN
FXYD6	-2.2807	-0.00428873	-9.60923	1.53e-11	6.27e-10	16.2197	DOWN
ESAM	-2.28051	-0.0600153	-8.40626	4.59e-10	1.18e-08	12.8275	DOWN
LOC283483	-2.27888	0.363179	-5.34881	4.95e-06	3.7e-05	3.60319	DOWN
CTSG	-2.27758	0.191193	-5.29789	5.79e-06	4.23e-05	3.44795	DOWN
KANK4	-2.27437	-0.446413	-5.34156	5.06e-06	3.77e-05	3.58107	DOWN
L1TD1	-2.27159	0.0549804	-12.1045	2.38e-14	2.6e-12	22.6484	DOWN
SLC22A3	-2.27005	-0.383037	-5.7504	1.42e-06	1.26e-05	4.83215	DOWN
FAM46B	-2.26979	0.246984	-5.82143	1.14e-06	1.04e-05	5.05005	DOWN
SLC2A12	-2.26841	-0.263042	-6.61814	9.74e-08	1.23e-06	7.49199	DOWN
SYT15	-2.26807	-0.0984643	-13.2812	1.48e-15	2.97e-13	25.3986	DOWN
CWH43	-2.26488	0.359097	-4.95965	1.64e-05	0.000105397	2.42216	DOWN
ZNF677	-2.26445	0.06738	-14.5109	9.6e-17	4.26e-14	28.0937	DOWN
ZNF423	-2.26369	-0.0582953	-10.1299	3.7e-12	1.84e-10	17.6297	DOWN
FLRT3	-2.26315	-0.174378	-5.81796	1.16e-06	1.05e-05	5.03942	DOWN
DNAH9	-2.26163	0.424521	-4.29796	0.00012243	0.000598505	0.458681	DOWN
SFTPB	-2.26097	-0.662803	-6.35327	2.2e-07	2.5e-06	6.68177	DOWN
ELN	-2.25804	0.145525	-9.48432	2.15e-11	8.38e-10	15.8761	DOWN
EFCAB1	-2.25277	0.215021	-4.06192	0.000246713	0.00110278	-0.221096	DOWN
PRX	-2.2525	0.160349	-6.12974	4.4e-07	4.57e-06	5.99633	DOWN
PDLIM3	-2.25083	0.207553	-9.76857	9.86e-12	4.27e-10	16.655	DOWN
SLC14A1	-2.25041	0.371558	-6.14949	4.14e-07	4.33e-06	6.05692	DOWN
MYOM2	-2.24839	0.0138236	-5.80203	1.21e-06	1.1e-05	4.99054	DOWN
ABCC8	-2.24824	0.305853	-4.71513	3.47e-05	0.000199887	1.68848	DOWN
ITGA10	-2.24771	-0.0261204	-8.86145	1.24e-10	3.8e-09	14.1325	DOWN
SELENBP1	-2.24576	-0.404911	-6.56684	1.14e-07	1.41e-06	7.3353	DOWN
APOH	-2.24429	-0.426627	-2.87517	0.0066955	0.0188208	-3.36263	DOWN
COLEC12	-2.24339	-0.408417	-8.8804	1.17e-10	3.63e-09	14.1863	DOWN
CD34	-2.24296	0.0918173	-11.152	2.55e-13	1.82e-11	20.292	DOWN
PNMT	-2.24172	-0.126825	-4.31134	0.000117627	0.000578012	0.497601	DOWN
UPK3B	-2.24027	0.495441	-4.41628	8.59e-05	0.000439001	0.804168	DOWN
RGS11	-2.23778	0.28953	-7.15036	1.92e-08	2.99e-07	9.10876	DOWN
DYDC2	-2.2373	-0.0557874	-3.76999	0.000577433	0.0023057	-1.04138	DOWN
ARHGAP31	-2.23701	0.377144	-9.62248	1.47e-11	6.07e-10	16.256	DOWN
PLCXD3	-2.23582	-0.472358	-4.86778	2.18e-05	0.000134818	2.1456	DOWN
CXorf41	-2.23517	0.42488	-4.29204	0.000124617	0.000607963	0.441471	DOWN
METTL7A	-2.23499	-0.63584	-13.1685	1.91e-15	3.65e-13	25.1428	DOWN
TMEM35	-2.22525	-0.370215	-7.62206	4.63e-09	8.68e-08	10.5238	DOWN
NCAM2	-2.22159	-0.332009	-7.0775	2.39e-08	3.63e-07	8.88855	DOWN
TMEM204	-2.22136	-0.152207	-12.5337	8.46e-15	1.1e-12	23.6716	DOWN
LOC388780	-2.22127	-0.298079	-3.42513	0.00153235	0.00532928	-1.97483	DOWN
MAL	-2.22012	-0.646592	-4.67063	3.98e-05	0.000224855	1.55585	DOWN
HEG1	-2.22003	0.255301	-11.6987	6.44e-14	5.94e-12	21.6591	DOWN
FZD4	-2.21878	-0.2548	-12.062	2.63e-14	2.84e-12	22.5458	DOWN
C15orf26	-2.20935	0.103542	-6.11243	4.64e-07	4.78e-06	5.9432	DOWN
CGNL1	-2.20902	-0.365019	-9.60561	1.54e-11	6.32e-10	16.2098	DOWN
CTSH	-2.20226	0.669831	-5.67885	1.78e-06	1.53e-05	4.61275	DOWN
COX4I2	-2.20075	0.166036	-8.401	4.66e-10	1.19e-08	12.8123	DOWN
LOC643441	-2.1997	-0.101535	-5.81643	1.16e-06	1.06e-05	5.03471	DOWN
TTC29	-2.19586	0.287263	-4.73021	3.32e-05	0.000192175	1.73349	DOWN
MYL9	-2.19552	0.172522	-8.30742	6.11e-10	1.52e-08	12.5409	DOWN
TSPAN8	-2.19499	-0.0388511	-6.90761	4.01e-08	5.69e-07	8.3736	DOWN
ATP1A2	-2.19463	-0.243278	-9.50257	2.05e-11	8.04e-10	15.9264	DOWN
SEC14L3	-2.19449	0.239378	-8.12083	1.06e-09	2.43e-08	11.9968	DOWN
PDE1C	-2.19057	-0.167377	-9.09193	6.45e-11	2.13e-09	14.7834	DOWN
JAM3	-2.18983	0.12773	-5.47122	3.39e-06	2.67e-05	3.97702	DOWN
C5orf4	-2.1895	-0.618763	-6.81888	5.26e-08	7.18e-07	8.10387	DOWN
MT1M	-2.18945	0.0354854	-4.98442	1.52e-05	9.87e-05	2.49691	DOWN
GIMAP1	-2.18726	-0.0533321	-11.4605	1.17e-13	9.62e-12	21.0683	DOWN
GPR116	-2.18546	-0.590373	-6.1528	4.09e-07	4.29e-06	6.06709	DOWN
RAI2	-2.18473	-0.605823	-13.6652	6.18e-16	1.58e-13	26.2592	DOWN
CCDC39	-2.18132	-0.0704562	-5.59666	2.29e-06	1.91e-05	4.36089	DOWN
MS4A7	-2.17999	-0.279798	-9.15986	5.32e-11	1.82e-09	14.974	DOWN
GFRA2	-2.17877	-0.476545	-15.7191	7.65e-18	7.23e-15	30.5759	DOWN
CCL2	-2.17697	0.600209	-4.73307	3.29e-05	0.000191017	1.74202	DOWN
CYBRD1	-2.17687	-0.155987	-10.794	6.41e-13	4e-11	19.3755	DOWN
PRSS35	-2.17347	-0.186089	-7.60927	4.81e-09	8.98e-08	10.4857	DOWN
ADAMTS1	-2.16915	0.300426	-8.04938	1.3e-09	2.91e-08	11.7874	DOWN
KCNJ12	-2.16906	-0.439603	-8.03921	1.34e-09	2.99e-08	11.7575	DOWN
FLJ42875	-2.16881	-0.454078	-8.55526	2.98e-10	8.13e-09	13.2575	DOWN
DSCAML1	-2.16789	-0.324937	-5.73199	1.51e-06	1.32e-05	4.77567	DOWN
TPSAB1	-2.16441	-0.297838	-5.6516	1.94e-06	1.64e-05	4.52923	DOWN
VWA3A	-2.16378	0.283634	-6.74757	6.55e-08	8.75e-07	7.88676	DOWN
RPL23AP32	-2.16222	0.216682	-5.77346	1.33e-06	1.19e-05	4.90287	DOWN
SPATA18	-2.16129	0.350978	-5.62449	2.1e-06	1.77e-05	4.44615	DOWN
LGI4	-2.15996	-0.0812592	-11.6334	7.58e-14	6.68e-12	21.4979	DOWN
DOCK4	-2.15975	-0.506935	-13.4468	1.01e-15	2.25e-13	25.7719	DOWN
SYPL2	-2.15733	0.0969206	-7.77501	2.93e-09	5.77e-08	10.9782	DOWN
CPA3	-2.15677	-0.341868	-6.86716	4.54e-08	6.34e-07	8.25068	DOWN
C11orf96	-2.15555	0.0470255	-5.58898	2.35e-06	1.95e-05	4.33737	DOWN
SLCO4C1	-2.15179	-0.125282	-4.33152	0.00011073	0.000547959	0.556376	DOWN
LRRC3B	-2.15158	0.112949	-7.48761	6.92e-09	1.23e-07	10.1225	DOWN
CORO2B	-2.1508	-0.651538	-9.56786	1.71e-11	6.87e-10	16.1061	DOWN
CAPSL	-2.15075	-0.0790545	-3.44242	0.0014604	0.00512083	-1.92908	DOWN
CAV2	-2.15006	0.167133	-5.7347	1.5e-06	1.32e-05	4.78398	DOWN
NR4A3	-2.14952	0.572622	-4.09694	0.000222501	0.00100924	-0.121088	DOWN
GSTA7P	-2.14793	1.73289	-2.74397	0.00935054	0.0249738	-3.67183	DOWN
ANO2	-2.14743	-0.4085	-7.58752	5.13e-09	9.53e-08	10.4208	DOWN
SLC26A9	-2.14669	-0.0212913	-3.7652	0.000585433	0.00233508	-1.0546	DOWN
KANK2	-2.14667	-0.520142	-15.435	1.37e-17	1.06e-14	30.0063	DOWN
DLC1	-2.14612	-0.0461619	-11.3937	1.38e-13	1.09e-11	20.9013	DOWN
TTC25	-2.14574	0.652673	-5.19493	7.96e-06	5.6e-05	3.13461	DOWN
YSK4	-2.14124	0.488405	-4.25562	0.000138931	0.000668061	0.335787	DOWN
EGR1	-2.14096	0.54618	-4.7459	3.16e-05	0.000185519	1.78035	DOWN
KIF17	-2.14038	-0.114726	-11.8362	4.58e-14	4.55e-12	21.9968	DOWN
AGR3	-2.13883	-0.339539	-5.56067	2.57e-06	2.1e-05	4.25068	DOWN
SCARA5	-2.13738	-0.449829	-12.9774	2.98e-15	4.71e-13	24.7052	DOWN
ZMYND10	-2.13627	0.365717	-4.39239	9.22e-05	0.000467869	0.734182	DOWN
PCOLCE2	-2.13616	-0.114928	-4.84485	2.34e-05	0.000143441	2.07675	DOWN
CAPN9	-2.13498	-0.332407	-4.63956	4.37e-05	0.000244787	1.46343	DOWN
CNRIP1	-2.13485	0.115356	-14.5265	9.28e-17	4.21e-14	28.1267	DOWN
NTN4	-2.13429	-0.326753	-7.54164	5.89e-09	1.07e-07	10.2839	DOWN
CDKN1C	-2.13319	-0.167903	-11.1967	2.28e-13	1.66e-11	20.4053	DOWN
OLR1	-2.13303	-0.122616	-4.77943	2.85e-05	0.000169893	1.88063	DOWN
B3GALT2	-2.1326	-0.397004	-6.58002	1.1e-07	1.37e-06	7.37556	DOWN
TM4SF18	-2.13205	0.507938	-4.42786	8.29e-05	0.000426592	0.838121	DOWN
RFX2	-2.13164	0.375875	-7.33991	1.08e-08	1.82e-07	9.67969	DOWN
HMGCS2	-2.1315	1.13987	-3.99862	0.000297151	0.00129595	-0.401005	DOWN
CES1	-2.12918	-0.270058	-5.24068	6.91e-06	4.96e-05	3.27375	DOWN
GBA3	-2.12904	0.261159	-4.96775	1.6e-05	0.000103049	2.4466	DOWN
CSRNP1	-2.12902	0.338501	-5.68839	1.73e-06	1.49e-05	4.642	DOWN
CDH5	-2.12837	0.410857	-10.4581	1.55e-12	8.53e-11	18.5	DOWN
GGTA1P	-2.12711	-0.494761	-8.04642	1.31e-09	2.93e-08	11.7787	DOWN
ALDH1A2	-2.12682	0.347305	-5.78567	1.28e-06	1.15e-05	4.94033	DOWN
PCSK9	-2.12602	-0.38127	-3.58832	0.000969719	0.00361592	-1.53842	DOWN
DISP1	-2.12507	0.125581	-8.21234	8.07e-10	1.92e-08	12.2642	DOWN
SEMA3B	-2.12425	-0.518296	-6.91319	3.94e-08	5.61e-07	8.39054	DOWN
PTGIS	-2.12385	-0.340775	-10.8175	6.03e-13	3.79e-11	19.4362	DOWN
C6orf165	-2.12118	0.434958	-4.19039	0.000168707	0.00079301	0.147235	DOWN
PLA2G4C	-2.12109	-0.067114	-8.78059	1.56e-10	4.65e-09	13.9025	DOWN
FCER1A	-2.12051	-0.366768	-4.00936	0.000287939	0.00126134	-0.370567	DOWN
C9orf150	-2.11839	-0.197066	-9.16346	5.27e-11	1.81e-09	14.9841	DOWN
SNTG2	-2.11157	-0.425688	-5.52557	2.86e-06	2.31e-05	4.14326	DOWN
C20orf46	-2.11097	-0.0116489	-8.55232	3e-10	8.19e-09	13.249	DOWN
C10orf10	-2.10991	0.0120002	-7.8511	2.34e-09	4.75e-08	11.2034	DOWN
KLF4	-2.1079	-0.118253	-6.32346	2.41e-07	2.71e-06	6.59043	DOWN
NXPH3	-2.10475	-0.087077	-8.21336	8.04e-10	1.92e-08	12.2671	DOWN
CCDC17	-2.10428	0.387595	-4.25488	0.000139238	0.000669243	0.33364	DOWN
USHBP1	-2.10405	0.0306084	-7.12901	2.04e-08	3.16e-07	9.04428	DOWN
LHX6	-2.10369	0.199009	-5.91417	8.57e-07	8.11e-06	5.33469	DOWN
SYNM	-2.10135	0.0313605	-7.91079	1.96e-09	4.08e-08	11.3796	DOWN
SOCS2	-2.10073	0.0582718	-6.54661	1.21e-07	1.49e-06	7.27347	DOWN
CYYR1	-2.09999	-0.0312469	-11.5533	9.25e-14	7.89e-12	21.2995	DOWN
PALM	-2.09982	-0.291235	-10.9632	4.14e-13	2.75e-11	19.811	DOWN
NTNG1	-2.09714	-0.252921	-6.75162	6.47e-08	8.66e-07	7.8991	DOWN
MSR1	-2.09533	-0.0260482	-6.27867	2.77e-07	3.04e-06	6.45315	DOWN
LOC284950	-2.09259	0.0288867	-6.04688	5.68e-07	5.68e-06	5.74203	DOWN
PLIN5	-2.09153	0.173123	-4.68101	3.85e-05	0.000218655	1.58678	DOWN
PTGFR	-2.09025	-0.0135494	-8.30207	6.21e-10	1.54e-08	12.5254	DOWN
SOD3	-2.09011	-0.239598	-9.97842	5.57e-12	2.64e-10	17.2232	DOWN
NPR3	-2.0895	-0.141297	-6.39121	1.96e-07	2.26e-06	6.79798	DOWN
ETS2	-2.08647	0.048692	-7.93301	1.84e-09	3.88e-08	11.4452	DOWN
FOXF2	-2.08641	-0.0867248	-8.13555	1.01e-09	2.34e-08	12.0398	DOWN
MAP6	-2.08481	-0.0499559	-9.38598	2.83e-11	1.06e-09	15.6041	DOWN
MYLK	-2.0838	0.129764	-11.477	1.12e-13	9.34e-12	21.1095	DOWN
GPER	-2.08253	-0.071739	-6.0925	4.93e-07	5.03e-06	5.88206	DOWN
PCDH17	-2.08128	0.389992	-5.04869	1.25e-05	8.32e-05	2.69115	DOWN
DYNLRB2	-2.07798	0.0859037	-5.21329	7.52e-06	5.33e-05	3.19044	DOWN
PRDM6	-2.07575	-0.0594297	-10.2273	2.85e-12	1.47e-10	17.8894	DOWN
TTC18	-2.07564	0.422419	-4.17454	0.000176835	0.00082533	0.101583	DOWN
SLC34A2	-2.07501	-0.947035	-4.17426	0.000176984	0.000825494	0.100766	DOWN
DRAM1	-2.07325	-0.0128748	-8.11834	1.06e-09	2.44e-08	11.9895	DOWN
SCN3B	-2.07286	0.00687251	-4.91258	1.9e-05	0.000119454	2.28035	DOWN
ITIH5	-2.07268	0.0814884	-11.168	2.45e-13	1.77e-11	20.3326	DOWN
LOC100128320	-2.06614	0.486171	-3.83456	0.000479247	0.00196116	-0.862093	DOWN
ANXA3	-2.06583	0.088445	-4.94998	1.69e-05	0.000108254	2.39301	DOWN
RNASE4	-2.06393	-0.0887087	-8.01771	1.43e-09	3.16e-08	11.6944	DOWN
LHFP	-2.0629	-0.0933591	-13.5753	7.56e-16	1.87e-13	26.0594	DOWN
DCN	-2.062	-0.415098	-9.02653	7.75e-11	2.51e-09	14.5994	DOWN
DEFA4	-2.06067	1.14327	-3.67014	0.000768637	0.00295946	-1.31593	DOWN
DNALI1	-2.05944	-0.486659	-6.33456	2.33e-07	2.63e-06	6.62444	DOWN
CAV3	-2.05786	-0.0298192	-6.20311	3.5e-07	3.73e-06	6.22142	DOWN
GJC2	-2.05606	-0.491739	-12.7963	4.55e-15	6.68e-13	24.2864	DOWN
GREM2	-2.05515	-0.463601	-7.03261	2.74e-08	4.08e-07	8.75266	DOWN
PDZRN4	-2.05372	-0.257245	-6.86544	4.56e-08	6.36e-07	8.24545	DOWN
TMEM190	-2.05236	-0.118533	-2.79806	0.00815511	0.0222676	-3.54548	DOWN
RGS13	-2.05233	-0.147254	-4.50136	6.64e-05	0.000352009	1.05433	DOWN
LOC100507073	-2.05033	0.276809	-6.0055	6.46e-07	6.36e-06	5.61502	DOWN
CDHR4	-2.05028	0.0898076	-4.29847	0.000122242	0.000597989	0.460176	DOWN
LOC400891	-2.05014	0.465825	-4.86045	2.23e-05	0.000137564	2.12359	DOWN
KLRF1	-2.04778	0.143673	-5.09125	1.1e-05	7.39e-05	2.82	DOWN
PTPRM	-2.04709	0.10636	-11.4532	1.19e-13	9.76e-12	21.0502	DOWN
TBX5	-2.04604	-0.115428	-9.25786	4.04e-11	1.43e-09	15.2479	DOWN
NEXN	-2.04447	0.0240063	-10.6178	1.02e-12	5.95e-11	18.918	DOWN
ROBO2	-2.04424	-0.173018	-7.9858	1.57e-09	3.41e-08	11.6006	DOWN
OOEP	-2.04267	0.0449856	-4.68912	3.76e-05	0.000214217	1.61093	DOWN
CHI3L2	-2.03569	0.0124015	-4.35735	0.000102479	0.000512373	0.631735	DOWN
CYTL1	-2.03077	0.0389685	-4.26644	0.000134517	0.000649562	0.367163	DOWN
ABLIM3	-2.03005	-0.430085	-7.28002	1.29e-08	2.12e-07	9.49961	DOWN
MME	-2.02953	-0.280074	-6.7309	6.89e-08	9.17e-07	7.83598	DOWN
TTR	-2.0268	0.374253	-4.6206	4.63e-05	0.000257513	1.40711	DOWN
SUSD2	-2.02555	-0.300324	-4.2797	0.000129297	0.000627282	0.405626	DOWN
RIC3	-2.02507	-0.511679	-6.44224	1.67e-07	1.96e-06	6.95422	DOWN
PDE8B	-2.02481	-0.220369	-11.0708	3.14e-13	2.16e-11	20.0859	DOWN
DPYSL2	-2.02283	-0.287494	-7.9559	1.72e-09	3.67e-08	11.5126	DOWN
OSTBETA	-2.02217	0.0648174	-5.06807	1.18e-05	7.9e-05	2.7498	DOWN
SLC46A2	-2.0213	-0.400688	-4.26416	0.000135436	0.000653566	0.360544	DOWN
CXorf36	-2.02065	0.449167	-5.51213	2.98e-06	2.39e-05	4.10214	DOWN
SPTBN1	-2.01988	-0.0804287	-12.5815	7.55e-15	1.01e-12	23.7842	DOWN
TMEM232	-2.01834	0.258584	-5.48197	3.27e-06	2.6e-05	4.0099	DOWN
SMAD9	-2.01789	-0.129002	-5.68865	1.73e-06	1.49e-05	4.64278	DOWN
ELMOD1	-2.01776	0.485708	-4.93842	1.75e-05	0.000111639	2.35818	DOWN
CNR1	-2.01626	-0.15796	-3.73446	0.00063949	0.00251974	-1.13945	DOWN
STX11	-2.01609	0.161029	-12.1785	1.99e-14	2.27e-12	22.8265	DOWN
IL17D	-2.01452	0.08252	-6.94522	3.58e-08	5.13e-07	8.48775	DOWN
RTN1	-2.01414	0.0330867	-4.98434	1.52e-05	9.87e-05	2.49668	DOWN
FOLR3	-2.01381	-0.112396	-4.71925	3.43e-05	0.000197963	1.70078	DOWN
ENKUR	-2.01164	0.339995	-4.01143	0.000286195	0.00125497	-0.364694	DOWN
ACSS3	-2.00964	0.0432389	-9.96477	5.78e-12	2.71e-10	17.1864	DOWN
C11orf16	-2.0096	0.404134	-4.42742	8.3e-05	0.000426952	0.836832	DOWN
NRGN	-2.00954	-0.142645	-5.84464	1.06e-06	9.77e-06	5.12129	DOWN
TSPAN18	-2.0082	-0.321695	-6.85858	4.66e-08	6.48e-07	8.22461	DOWN
KBTBD10	-2.00724	0.155992	-7.24044	1.46e-08	2.36e-07	9.38044	DOWN
COL21A1	-2.00669	-0.376277	-6.61782	9.75e-08	1.23e-06	7.49103	DOWN
FLI1	-2.00666	0.0912842	-8.9578	9.42e-11	2.96e-09	14.4054	DOWN
KIAA1683	-2.00521	0.286215	-4.09176	0.000225932	0.00102309	-0.135906	DOWN
GPR20	-2.00299	0.325608	-5.90078	8.94e-07	8.39e-06	5.29358	DOWN
LRCH2	-2.00138	-0.41767	-7.99508	1.53e-09	3.34e-08	11.6279	DOWN
EML1	-2.00084	-0.188591	-9.97934	5.56e-12	2.64e-10	17.2257	DOWN
2022-03-10	-2.00006	0.416256	-4.81222	2.58e-05	0.000156386	1.97885	DOWN
SAMD5	-1.99803	-0.654869	-6.30715	2.54e-07	2.82e-06	6.54045	DOWN
SOX5	-1.99794	-0.514391	-5.22341	7.29e-06	5.19e-05	3.22122	DOWN
ANKUB1	-1.9966	0.335227	-3.76066	0.000593138	0.00236191	-1.06717	DOWN
TDRD10	-1.9958	-0.572455	-6.40794	1.86e-07	2.15e-06	6.84923	DOWN
ANO3	-1.99505	0.223355	-4.28917	0.000125689	0.000612099	0.433137	DOWN
EGR3	-1.99483	0.451501	-4.48838	6.91e-05	0.000364128	1.01607	DOWN
ZFR2	-1.99468	-0.0873132	-4.80411	2.65e-05	0.00015938	1.95455	DOWN
MAOA	-1.99261	-0.404234	-6.6366	9.2e-08	1.18e-06	7.54836	DOWN
NME5	-1.99255	0.0450927	-6.10148	4.8e-07	4.91e-06	5.9096	DOWN
TEKT2	-1.9911	0.438518	-3.5909	0.000962666	0.00359343	-1.53144	DOWN
FAM166B	-1.98982	0.661717	-3.6631	0.000784215	0.00301357	-1.33516	DOWN
RNASE1	-1.98207	-0.385305	-6.28939	2.68e-07	2.95e-06	6.486	DOWN
LMO3	-1.98035	-0.755839	-3.70172	0.00070237	0.00273529	-1.22947	DOWN
HPGDS	-1.97888	-0.456597	-6.1809	3.75e-07	3.97e-06	6.15331	DOWN
TENC1	-1.97865	0.0595604	-10.8767	5.17e-13	3.35e-11	19.5888	DOWN
IL1RL1	-1.97861	0.161321	-3.50052	0.00124164	0.00446754	-1.77447	DOWN
SLC4A4	-1.97846	-0.465516	-4.76828	2.95e-05	0.000174867	1.84728	DOWN
NPY1R	-1.97722	0.245694	-7.18976	1.7e-08	2.7e-07	9.22766	DOWN
CLSTN2	-1.9762	-0.0310198	-6.21729	3.35e-07	3.6e-06	6.26492	DOWN
ACOXL	-1.97515	-0.258813	-3.80807	0.000517389	0.00209869	-0.935796	DOWN
KIAA1456	-1.97405	-0.047441	-9.13453	5.72e-11	1.93e-09	14.903	DOWN
WASF3	-1.97385	-0.0593628	-4.92947	1.8e-05	0.000114347	2.33121	DOWN
PTGIR	-1.96786	0.130823	-9.63212	1.43e-11	5.97e-10	16.2824	DOWN
GSTA3	-1.96702	0.407554	-4.68677	3.78e-05	0.000215589	1.60392	DOWN
TAL1	-1.9669	-0.253117	-13.8302	4.27e-16	1.21e-13	26.6237	DOWN
PEAK1	-1.96616	-0.0186344	-12.6173	6.94e-15	9.37e-13	23.8684	DOWN
GPR162	-1.96576	0.263366	-7.22943	1.51e-08	2.43e-07	9.34729	DOWN
HDC	-1.96458	0.0811392	-4.84098	2.36e-05	0.000145028	2.06513	DOWN
KCNJ5	-1.96449	0.376178	-5.94266	7.85e-07	7.51e-06	5.42214	DOWN
CD302	-1.96248	-0.425769	-8.92729	1.03e-10	3.22e-09	14.3191	DOWN
CACNA1H	-1.96161	0.132819	-9.01097	8.1e-11	2.6e-09	14.5556	DOWN
SIGLEC8	-1.9592	0.119258	-6.37811	2.04e-07	2.34e-06	6.75788	DOWN
LAMA2	-1.95912	-0.0297049	-8.44766	4.07e-10	1.06e-08	12.9473	DOWN
SERTM1	-1.95596	0.208173	-3.74893	0.000613466	0.00243173	-1.09954	DOWN
TMIE	-1.95507	-0.480353	-6.69317	7.74e-08	1.01e-06	7.72094	DOWN
CBFA2T3	-1.95501	0.00928025	-8.48411	3.66e-10	9.71e-09	13.0525	DOWN
FAM124B	-1.95483	0.0639033	-8.60601	2.57e-10	7.19e-09	13.4033	DOWN
C6orf103	-1.95407	0.680798	-4.15902	0.000185164	0.000859409	0.0569416	DOWN
DDO	-1.9521	0.0524482	-8.40554	4.59e-10	1.18e-08	12.8255	DOWN
DIRAS3	-1.95131	0.0691372	-3.72546	0.00065621	0.00257722	-1.16423	DOWN
RIMS4	-1.95082	0.00421278	-7.22345	1.54e-08	2.47e-07	9.32925	DOWN
RSPH4A	-1.94951	0.342567	-5.46071	3.5e-06	2.74e-05	3.94488	DOWN
LGALSL	-1.94751	-0.195779	-7.24578	1.44e-08	2.33e-07	9.39655	DOWN
ARHGEF26	-1.94701	-0.140107	-5.3668	4.68e-06	3.53e-05	3.65808	DOWN
PTPRD	-1.94495	-0.26365	-8.07406	1.21e-09	2.74e-08	11.8598	DOWN
FGF9	-1.94489	-0.18629	-5.50495	3.05e-06	2.44e-05	4.08018	DOWN
DACT3	-1.94484	-0.135151	-9.78594	9.4e-12	4.13e-10	16.7023	DOWN
RIIAD1	-1.94319	0.108654	-4.40471	8.89e-05	0.000452601	0.770257	DOWN
FILIP1	-1.94075	-0.334271	-8.69639	1.98e-10	5.73e-09	13.6622	DOWN
CCRL2	-1.94072	0.234522	-7.2246	1.53e-08	2.46e-07	9.33272	DOWN
TACC1	-1.93895	0.000580804	-13.1243	2.12e-15	3.9e-13	25.0418	DOWN
C16orf45	-1.93802	-0.293051	-12.8219	4.28e-15	6.34e-13	24.3458	DOWN
AKAP12	-1.93584	-0.242151	-9.8386	8.14e-12	3.66e-10	16.8453	DOWN
ST6GALNAC3	-1.93525	-0.177121	-9.79577	9.15e-12	4.03e-10	16.729	DOWN
LEPREL1	-1.93515	-0.236036	-5.18054	8.32e-06	5.83e-05	3.0909	DOWN
SH2D1B	-1.93397	0.097893	-3.46041	0.00138901	0.00490607	-1.88135	DOWN
COL4A3	-1.93004	-0.269178	-4.3705	9.85e-05	0.000495738	0.670151	DOWN
FXYD4	-1.92801	0.0696884	-4.59852	4.95e-05	0.000272429	1.3416	DOWN
ANO5	-1.92787	-0.537963	-4.80467	2.64e-05	0.000159235	1.95623	DOWN
TXNIP	-1.92703	-0.100606	-8.54847	3.04e-10	8.27e-09	13.2379	DOWN
NAPSA	-1.92663	-0.563188	-3.31039	0.00210325	0.00698428	-2.27548	DOWN
FAM154B	-1.92642	0.175552	-4.06646	0.00024343	0.00108952	-0.208131	DOWN
LOC100131662	-1.92406	-0.396663	-3.91989	0.000374058	0.00158061	-0.623268	DOWN
SLCO2B1	-1.92389	-0.261597	-7.53566	5.99e-09	1.08e-07	10.2661	DOWN
MYH1	-1.92389	0.911146	-3.86512	0.000438636	0.00181581	-0.776814	DOWN
SFTA3	-1.92339	-0.574766	-3.55911	0.0010531	0.00388029	-1.61727	DOWN
GADD45B	-1.92327	0.141695	-5.18637	8.17e-06	5.73e-05	3.10862	DOWN
OLFML3	-1.92265	0.173813	-4.6799	3.86e-05	0.000219298	1.58346	DOWN
COL14A1	-1.92243	0.0383674	-6.6222	9.62e-08	1.22e-06	7.50439	DOWN
PLA2G5	-1.92223	-0.445205	-16.1163	3.44e-18	4.15e-15	31.3581	DOWN
DNAI2	-1.92204	0.0782994	-4.06899	0.000241628	0.00108312	-0.200937	DOWN
GHR	-1.92095	-0.317353	-6.95805	3.44e-08	4.96e-07	8.52669	DOWN
KCNT1	-1.9209	0.0255489	-6.52663	1.29e-07	1.57e-06	7.2124	DOWN
TUB	-1.91792	-0.654064	-5.78153	1.29e-06	1.16e-05	4.92762	DOWN
LAMC3	-1.91751	0.101289	-7.29053	1.25e-08	2.07e-07	9.53125	DOWN
ANKRD20A9P	-1.91732	-0.235631	-8.60706	2.57e-10	7.17e-09	13.4063	DOWN
CYP27A1	-1.91374	-0.464571	-8.48661	3.63e-10	9.66e-09	13.0597	DOWN
2022-09-04	-1.91175	0.411071	-7.91147	1.96e-09	4.08e-08	11.3816	DOWN
ZNF662	-1.91153	0.0175858	-8.90693	1.09e-10	3.4e-09	14.2615	DOWN
MOCS1	-1.91092	0.00075595	-10.1738	3.29e-12	1.66e-10	17.747	DOWN
PMP22	-1.90958	-0.143832	-12.9063	3.52e-15	5.35e-13	24.5411	DOWN
BMPER	-1.90916	-0.377014	-6.83155	5.06e-08	6.96e-07	8.14241	DOWN
TCTEX1D4	-1.90914	0.349357	-5.20608	7.69e-06	5.43e-05	3.1685	DOWN
RSPH10B	-1.90883	0.220105	-3.22065	0.00268601	0.00861311	-2.50678	DOWN
ACACB	-1.90802	-0.20118	-8.75756	1.67e-10	4.92e-09	13.8369	DOWN
FBLN1	-1.90735	-0.0387939	-9.07548	6.75e-11	2.23e-09	14.7372	DOWN
C6orf97	-1.9065	0.0803543	-4.76957	2.94e-05	0.000174381	1.85114	DOWN
CASKIN2	-1.90585	0.231514	-9.82924	8.35e-12	3.72e-10	16.8199	DOWN
FAM189A1	-1.9056	-0.146774	-4.83063	2.44e-05	0.000148985	2.03405	DOWN
CIB4	-1.90454	-0.0265053	-7.54913	5.76e-09	1.04e-07	10.3063	DOWN
IL3RA	-1.90396	-0.207238	-12.3411	1.34e-14	1.64e-12	23.2154	DOWN
LOC642924	-1.90163	0.0481217	-9.62377	1.47e-11	6.06e-10	16.2596	DOWN
CCDC60	-1.90001	0.239007	-3.08974	0.00381755	0.0116345	-2.83779	DOWN
CCDC48	-1.89742	-0.584479	-16.1626	3.13e-18	4.15e-15	31.4484	DOWN
C14orf180	-1.89671	-0.175849	-7.80555	2.68e-09	5.35e-08	11.0687	DOWN
ECM2	-1.89629	0.170105	-9.12779	5.83e-11	1.96e-09	14.8841	DOWN
ACTA2	-1.89409	0.0792531	-7.10857	2.18e-08	3.35e-07	8.9825	DOWN
ADAMTSL2	-1.89381	-0.0617744	-8.61787	2.49e-10	6.99e-09	13.4373	DOWN
CXCR2	-1.89118	-0.0442537	-4.49268	6.82e-05	0.000360129	1.02873	DOWN
KCTD12	-1.89028	-0.0652242	-12.3537	1.3e-14	1.6e-12	23.2454	DOWN
PPP1R32	-1.89001	0.473053	-6.91262	3.95e-08	5.61e-07	8.38881	DOWN
APOL3	-1.88868	-0.0334246	-8.82004	1.39e-10	4.23e-09	14.0148	DOWN
CHST9	-1.88842	-0.126083	-2.77383	0.00867175	0.023478	-3.60227	DOWN
FBP1	-1.88821	-0.278153	-5.52678	2.85e-06	2.31e-05	4.14696	DOWN
EXD1	-1.88777	0.474021	-3.71688	0.000672532	0.00263418	-1.18781	DOWN
FCN1	-1.88764	0.325643	-4.37749	9.65e-05	0.000486461	0.690573	DOWN
SYNDIG1L	-1.8868	0.636007	-3.43606	0.00148651	0.00519394	-1.94594	DOWN
DPCR1	-1.88652	0.410678	-4.42734	8.3e-05	0.000426952	0.836608	DOWN
CTNNAL1	-1.88559	-0.0470723	-7.96732	1.66e-09	3.56e-08	11.5462	DOWN
KCNJ16	-1.88535	-0.197962	-4.32612	0.000112536	0.000555756	0.540642	DOWN
CPEB1	-1.8851	0.123369	-8.45984	3.93e-10	1.03e-08	12.9824	DOWN
CMKLR1	-1.88239	-0.0727239	-9.23675	4.29e-11	1.5e-09	15.189	DOWN
MACF1	-1.88229	0.348753	-7.45582	7.62e-09	1.34e-07	10.0273	DOWN
GLDN	-1.8803	0.0102805	-5.26209	6.47e-06	4.67e-05	3.33892	DOWN
C1orf114	-1.87995	0.368266	-4.39593	9.13e-05	0.000463675	0.744544	DOWN
HOXA2	-1.87867	-0.267207	-7.23011	1.5e-08	2.43e-07	9.34933	DOWN
COPG2IT1	-1.87791	0.412385	-5.21267	7.53e-06	5.34e-05	3.18854	DOWN
SH3D19	-1.8764	-0.0471824	-11.3283	1.63e-13	1.26e-11	20.7372	DOWN
TOX2	-1.87583	-0.334134	-8.38512	4.88e-10	1.25e-08	12.7663	DOWN
LOC386758	-1.87378	0.0981147	-9.35453	3.09e-11	1.13e-09	15.5169	DOWN
OTUD1	-1.87366	0.269489	-6.50998	1.36e-07	1.64e-06	7.16149	DOWN
PIK3R1	-1.87329	0.0221517	-10.4781	1.47e-12	8.18e-11	18.5525	DOWN
FAM92B	-1.87262	0.115523	-3.68078	0.000745669	0.00287713	-1.28684	DOWN
TPSD1	-1.87258	-0.12644	-5.46167	3.49e-06	2.74e-05	3.94783	DOWN
FREM2	-1.87012	-0.0780635	-3.90824	0.000386971	0.00162922	-0.656005	DOWN
LRRC48	-1.86713	0.125384	-4.703	3.6e-05	0.000206433	1.65229	DOWN
OLIG1	-1.86659	0.00671318	-4.54729	5.78e-05	0.000312595	1.18991	DOWN
CCDC42B	-1.86643	0.0503841	-4.20021	0.000163852	0.000773868	0.175573	DOWN
TMOD1	-1.86467	0.0265605	-7.83409	2.46e-09	4.96e-08	11.1531	DOWN
NDRG2	-1.86382	-0.36411	-6.75955	6.31e-08	8.5e-07	7.92326	DOWN
ARHGEF6	-1.86271	0.108832	-7.17682	1.77e-08	2.79e-07	9.18862	DOWN
PTGDS	-1.86209	-0.0615528	-10.1852	3.19e-12	1.62e-10	17.7772	DOWN
NWD1	-1.86056	0.290195	-4.18452	0.000171672	0.000804685	0.130331	DOWN
ZFPM2	-1.86031	-0.25115	-4.80886	2.61e-05	0.000157605	1.96878	DOWN
LOC100129397	-1.85843	0.268348	-6.08559	5.04e-07	5.12e-06	5.86083	DOWN
ACTG2	-1.8554	0.0880367	-6.43179	1.73e-07	2.02e-06	6.92226	DOWN
CLC	-1.85533	0.187861	-3.18084	0.00299106	0.00946575	-2.60826	DOWN
GAS7	-1.8553	-0.177768	-7.39085	9.26e-09	1.6e-07	9.83262	DOWN
C1orf162	-1.85495	0.0324945	-7.27673	1.31e-08	2.14e-07	9.48973	DOWN
ADARB1	-1.85454	-0.325263	-11.9858	3.17e-14	3.34e-12	22.3613	DOWN
GJA4	-1.84889	0.142276	-9.16106	5.31e-11	1.81e-09	14.9774	DOWN
FAM70A	-1.84757	0.568664	-4.91091	1.91e-05	0.000119928	2.27533	DOWN
CXCL17	-1.84663	-0.332857	-4.36259	0.000100881	0.000506057	0.64704	DOWN
TSPAN2	-1.84112	-0.0835713	-6.59973	1.03e-07	1.3e-06	7.43576	DOWN
FRMD3	-1.8407	-0.190496	-9.76363	9.99e-12	4.31e-10	16.6416	DOWN
NR3C2	-1.84052	-0.318739	-5.51409	2.96e-06	2.38e-05	4.10812	DOWN
LOC283737	-1.83761	0.105693	-5.73823	1.48e-06	1.3e-05	4.79482	DOWN
LEPR	-1.8353	-0.223945	-13.3081	1.39e-15	2.82e-13	25.4596	DOWN
PLXNA2	-1.83513	0.0662292	-6.33457	2.33e-07	2.63e-06	6.62447	DOWN
SPATS1	-1.83045	0.0932721	-3.7603	0.000593742	0.00236389	-1.06815	DOWN
LRRTM4	-1.82889	0.092819	-9.20384	4.71e-11	1.64e-09	15.0971	DOWN
CYP2U1	-1.82856	0.0266683	-13.8448	4.13e-16	1.18e-13	26.6558	DOWN
PLCE1	-1.82772	-0.0653569	-8.99528	8.47e-11	2.69e-09	14.5113	DOWN
CPAMD8	-1.82658	-0.361661	-6.47055	1.53e-07	1.82e-06	7.04088	DOWN
AFAP1L1	-1.82607	-0.259879	-8.99419	8.5e-11	2.7e-09	14.5082	DOWN
SPATA4	-1.82603	0.122799	-4.06442	0.000244903	0.00109532	-0.213972	DOWN
GIMAP4	-1.82429	0.0608803	-9.38007	2.88e-11	1.07e-09	15.5877	DOWN
FGR	-1.82297	-0.304075	-7.13848	1.99e-08	3.09e-07	9.07288	DOWN
RNF112	-1.81693	-0.140825	-7.32187	1.14e-08	1.91e-07	9.62548	DOWN
TRH	-1.81575	0.527029	-3.22068	0.00268577	0.00861311	-2.5067	DOWN
RXRG	-1.81559	0.149559	-7.57664	5.3e-09	9.77e-08	10.3884	DOWN
CADM3	-1.81552	0.0863215	-5.98199	6.95e-07	6.77e-06	5.54286	DOWN
HEYL	-1.81428	-0.00702824	-6.53393	1.26e-07	1.54e-06	7.23473	DOWN
DENND2A	-1.81291	-0.0578154	-9.01677	7.97e-11	2.57e-09	14.5719	DOWN
PTCRA	-1.81181	-0.00252537	-6.27245	2.83e-07	3.09e-06	6.43408	DOWN
GBP4	-1.81096	-0.0213636	-5.95955	7.45e-07	7.18e-06	5.47396	DOWN
ELTD1	-1.80974	0.177935	-6.63091	9.37e-08	1.19e-06	7.53098	DOWN
FAM5C	-1.80953	-0.410567	-6.13223	4.36e-07	4.54e-06	6.00396	DOWN
ITPR1	-1.80918	0.195922	-11.3106	1.7e-13	1.3e-11	20.6927	DOWN
RECK	-1.80848	-0.363833	-11.3133	1.69e-13	1.3e-11	20.6994	DOWN
WDR38	-1.80537	0.331211	-3.70562	0.000694574	0.00270784	-1.21876	DOWN
SNRK	-1.80459	0.308846	-5.46295	3.47e-06	2.73e-05	3.95174	DOWN
RNF125	-1.80325	-0.147386	-10.9862	3.9e-13	2.63e-11	19.8697	DOWN
C20orf202	-1.8027	0.0704367	-9.01528	8e-11	2.58e-09	14.5677	DOWN
CALCOCO1	-1.80209	0.445036	-11.6031	8.17e-14	7.11e-12	21.4229	DOWN
RAPGEF4	-1.80071	-0.0784283	-8.23417	7.57e-10	1.82e-08	12.3278	DOWN
CYP1A2	-1.80036	0.268425	-3.59917	0.000940382	0.00352507	-1.50904	DOWN
ZNF541	-1.79822	-0.365501	-5.34735	4.97e-06	3.72e-05	3.59873	DOWN
MYADM	-1.79798	0.0969311	-7.91212	1.95e-09	4.08e-08	11.3836	DOWN
LINC00284	-1.79795	0.849926	-4.63511	4.43e-05	0.000247803	1.4502	DOWN
C1QB	-1.79706	0.0451257	-5.56847	2.5e-06	2.05e-05	4.27457	DOWN
PDGFB	-1.79697	0.06173	-6.56441	1.15e-07	1.42e-06	7.32786	DOWN
PER1	-1.79619	-0.0330751	-6.06507	5.37e-07	5.41e-06	5.79785	DOWN
DDX43	-1.79529	0.0155846	-5.00062	1.45e-05	9.45e-05	2.54584	DOWN
LOC100288911	-1.795	0.0787033	-7.97139	1.64e-09	3.53e-08	11.5582	DOWN
C4orf38	-1.79198	-0.211255	-7.16004	1.86e-08	2.92e-07	9.138	DOWN
CLEC2B	-1.78832	0.192401	-7.52289	6.23e-09	1.12e-07	10.2279	DOWN
HSD11B1	-1.78795	0.236305	-9.5823	1.64e-11	6.68e-10	16.1458	DOWN
DAB2	-1.78773	-0.2259	-12.0954	2.43e-14	2.64e-12	22.6266	DOWN
TPPP	-1.78751	-0.316051	-5.46532	3.45e-06	2.71e-05	3.95897	DOWN
MCOLN3	-1.78726	-0.316083	-5.02939	1.33e-05	8.76e-05	2.63276	DOWN
BAMBI	-1.78725	-0.354099	-7.3778	9.63e-09	1.65e-07	9.79347	DOWN
TMPRSS2	-1.78637	-0.565072	-4.33221	0.000110501	0.000546948	0.558395	DOWN
GGTLC1	-1.78492	-0.239063	-7.81389	2.61e-09	5.23e-08	11.0934	DOWN
FLJ11235	-1.78467	0.290659	-7.02194	2.83e-08	4.19e-07	8.72035	DOWN
HSPB6	-1.78415	-0.0693701	-8.49903	3.5e-10	9.39e-09	13.0955	DOWN
TTLL10	-1.78414	0.454214	-4.99269	1.48e-05	9.65e-05	2.52188	DOWN
TMEM119	-1.78392	-0.036713	-7.26618	1.35e-08	2.2e-07	9.45797	DOWN
ICAM4	-1.78329	0.348079	-3.63971	0.000838199	0.00318959	-1.39894	DOWN
ARAP3	-1.78328	-0.168427	-8.16129	9.37e-10	2.19e-08	12.1151	DOWN
KLHL30	-1.78261	-0.258828	-4.84585	2.33e-05	0.000143046	2.07973	DOWN
SPON1	-1.78258	-0.0856929	-7.29892	1.22e-08	2.03e-07	9.55648	DOWN
C1QA	-1.78221	0.112215	-5.38626	4.4e-06	3.35e-05	3.71745	DOWN
KCNRG	-1.78218	0.190615	-5.30865	5.6e-06	4.12e-05	3.48073	DOWN
LOC285758	-1.77943	0.0588276	-7.37263	9.78e-09	1.67e-07	9.77794	DOWN
ARHGAP20	-1.77886	-0.284168	-4.8136	2.57e-05	0.000155813	1.98299	DOWN
ZCCHC24	-1.77605	0.20667	-8.39647	4.72e-10	1.21e-08	12.7992	DOWN
C6orf225	-1.77329	0.246089	-7.87245	2.2e-09	4.49e-08	11.2665	DOWN
ARHGEF37	-1.77226	-0.371035	-5.47426	3.35e-06	2.65e-05	3.98631	DOWN
GATA6	-1.77185	-0.51709	-8.61895	2.48e-10	6.98e-09	13.4404	DOWN
ECT2L	-1.77146	0.792217	-3.56123	0.00104682	0.00386173	-1.61155	DOWN
APOBEC3A	-1.77118	0.0898326	-2.87661	0.00667067	0.0187704	-3.35918	DOWN
C2	-1.7704	0.201905	-5.78599	1.28e-06	1.15e-05	4.94131	DOWN
DKK3	-1.76979	0.0504074	-7.52227	6.24e-09	1.12e-07	10.2261	DOWN
NR4A2	-1.76961	0.337472	-3.28424	0.00225929	0.00744449	-2.34324	DOWN
CYP3A5	-1.76951	-0.272059	-5.21003	7.59e-06	5.37e-05	3.18054	DOWN
FAT4	-1.76911	-0.100259	-8.47558	3.75e-10	9.85e-09	13.0279	DOWN
BMPR2	-1.76696	0.253573	-7.44227	7.93e-09	1.39e-07	9.98676	DOWN
EFEMP1	-1.76684	-0.355878	-8.42263	4.37e-10	1.13e-08	12.8749	DOWN
PTGER4	-1.76647	-0.216931	-7.73742	3.28e-09	6.4e-08	10.8668	DOWN
HLA-DRB3	-1.76622	0.375664	-4.19627	0.000165783	0.00078146	0.164203	DOWN
RBFOX3	-1.76594	0.351891	-4.95336	1.67e-05	0.000107262	2.40321	DOWN
CCL18	-1.76511	0.261366	-3.68561	0.000735449	0.0028478	-1.27361	DOWN
NIM1	-1.76405	0.50045	-4.47633	7.16e-05	0.000376052	0.980587	DOWN
LOC283867	-1.76291	0.0591549	-4.69495	3.69e-05	0.000210837	1.62829	DOWN
FGFBP2	-1.76115	0.767698	-2.79531	0.00821214	0.0223981	-3.55192	DOWN
C1orf115	-1.75953	-0.188348	-7.78332	2.86e-09	5.65e-08	11.0028	DOWN
AKAP14	-1.75817	0.0275521	-3.54358	0.00110018	0.00403053	-1.65903	DOWN
ID3	-1.75665	0.119286	-5.81474	1.17e-06	1.06e-05	5.02951	DOWN
SCTR	-1.75648	-0.368328	-3.68666	0.000733246	0.00284066	-1.27073	DOWN
C5AR1	-1.75538	0.107385	-6.55517	1.18e-07	1.45e-06	7.29964	DOWN
NDST1	-1.75386	0.194611	-8.1512	9.65e-10	2.25e-08	12.0856	DOWN
C1orf116	-1.75299	-0.322458	-4.15092	0.000189667	0.000877878	0.0336377	DOWN
P2RY14	-1.75213	-0.317647	-10.2039	3.04e-12	1.55e-10	17.8272	DOWN
C6	-1.75199	-0.151108	-4.88903	2.04e-05	0.00012726	2.20948	DOWN
RGS2	-1.74809	0.177802	-5.96594	7.3e-07	7.06e-06	5.49359	DOWN
CA2	-1.7473	-0.170799	-4.63342	4.45e-05	0.000248819	1.44519	DOWN
SLN	-1.74682	0.206247	-3.50085	0.00124049	0.00446488	-1.77359	DOWN
C1orf198	-1.7468	-0.0357102	-14.1048	2.32e-16	7.9e-14	27.2231	DOWN
EXOC3L4	-1.74602	-0.0817244	-5.32799	5.27e-06	3.91e-05	3.53968	DOWN
HBB	-1.74253	-0.241871	-8.25561	7.11e-10	1.72e-08	12.3902	DOWN
RCAN1	-1.74248	0.255353	-6.53263	1.27e-07	1.55e-06	7.23074	DOWN
RS1	-1.74138	0.359824	-5.55086	2.64e-06	2.16e-05	4.22067	DOWN
RGS7BP	-1.74056	0.025368	-5.1174	1.01e-05	6.9e-05	2.89928	DOWN
TSPAN12	-1.73945	-0.334465	-6.30109	2.59e-07	2.86e-06	6.52189	DOWN
C10orf25	-1.73821	0.259628	-4.13678	0.000197778	0.000909228	-0.00695878	DOWN
ITGA7	-1.73775	0.0763485	-6.57662	1.11e-07	1.38e-06	7.36517	DOWN
LILRA6	-1.73646	0.0333864	-5.74459	1.45e-06	1.28e-05	4.81433	DOWN
C4orf22	-1.73629	0.194441	-3.48761	0.00128735	0.00460913	-1.80894	DOWN
CCDC65	-1.73512	0.315687	-4.80459	2.64e-05	0.000159235	1.95598	DOWN
CYP4Z1	-1.73449	-0.267612	-4.52285	6.22e-05	0.000333113	1.1177	DOWN
TMEM125	-1.73411	-0.453675	-4.72107	3.41e-05	0.000197028	1.70621	DOWN
NDN	-1.73375	-0.133826	-8.65555	2.23e-10	6.34e-09	13.5453	DOWN
SAP18	-1.73315	-0.184922	-6.00312	6.51e-07	6.4e-06	5.60772	DOWN
DHH	-1.7328	0.146556	-6.15158	4.11e-07	4.3e-06	6.06333	DOWN
HRC	-1.73189	-0.255002	-9.15522	5.39e-11	1.83e-09	14.961	DOWN
APOBEC2	-1.73017	-0.25467	-5.51693	2.94e-06	2.37e-05	4.11682	DOWN
ARHGAP29	-1.72916	-0.211029	-5.4115	4.07e-06	3.13e-05	3.79454	DOWN
HGF	-1.7289	-0.075346	-9.38438	2.84e-11	1.06e-09	15.5997	DOWN
NOV	-1.72864	0.0761623	-4.6171	4.68e-05	0.000259535	1.39672	DOWN
PREX2	-1.7279	0.0631592	-7.61319	4.75e-09	8.89e-08	10.4974	DOWN
LEFTY1	-1.72718	0.23626	-3.26179	0.00240199	0.00784341	-2.40119	DOWN
LIPA	-1.72707	0.468563	-7.18022	1.75e-08	2.76e-07	9.19889	DOWN
DCDC5	-1.72694	0.252628	-4.61479	4.71e-05	0.000261029	1.38986	DOWN
DNM3	-1.72452	-0.172531	-6.82928	5.1e-08	6.98e-07	8.13552	DOWN
CCDC3	-1.72297	0.0198545	-5.78441	1.28e-06	1.15e-05	4.93648	DOWN
HLA-DRB1	-1.72201	-0.181049	-5.63705	2.02e-06	1.71e-05	4.48462	DOWN
GYPC	-1.71801	0.0254699	-8.34868	5.42e-10	1.37e-08	12.6607	DOWN
ROPN1L	-1.71791	0.236083	-4.19009	0.000168855	0.000793533	0.146386	DOWN
HLA-DPA1	-1.71762	-0.102272	-5.65537	1.91e-06	1.63e-05	4.54077	DOWN
GUCY1A2	-1.71727	0.173456	-6.37728	2.05e-07	2.34e-06	6.75534	DOWN
ACTA1	-1.71658	0.291326	-3.96975	0.000323374	0.00139163	-0.482716	DOWN
GAL3ST1	-1.71649	-0.300904	-4.14521	0.000192904	0.000890773	0.0172327	DOWN
DOK6	-1.71639	-0.170709	-5.67131	1.82e-06	1.56e-05	4.58963	DOWN
AOC4	-1.71547	0.328493	-5.63849	2.02e-06	1.7e-05	4.48905	DOWN
FOLR2	-1.71471	0.245249	-5.53944	2.74e-06	2.23e-05	4.18569	DOWN
LOC100127983	-1.71342	-0.0157522	-9.19414	4.84e-11	1.67e-09	15.07	DOWN
S100A4	-1.71319	-0.274004	-7.0195	2.85e-08	4.21e-07	8.71296	DOWN
HECW2	-1.7125	-0.252913	-6.73132	6.88e-08	9.17e-07	7.83725	DOWN
SPNS2	-1.71237	-0.329524	-6.78154	5.9e-08	7.98e-07	7.99021	DOWN
ZC3H12B	-1.7097	-0.36278	-9.09365	6.41e-11	2.13e-09	14.7883	DOWN
NR2F2	-1.70959	0.13349	-9.50864	2.01e-11	7.93e-10	15.9432	DOWN
ARHGEF17	-1.70916	0.195785	-8.75106	1.7e-10	5e-09	13.8183	DOWN
PRAM1	-1.70761	-0.134942	-5.87457	9.69e-07	9e-06	5.21312	DOWN
STAC	-1.70616	-0.131578	-3.68145	0.000744239	0.00287263	-1.285	DOWN
ZEB2	-1.70599	-0.209822	-11.8389	4.55e-14	4.54e-12	22.0033	DOWN
CALM1	-1.70592	0.124495	-6.64239	9.04e-08	1.16e-06	7.56601	DOWN
EBF1	-1.70592	0.168561	-10.6398	9.58e-13	5.7e-11	18.9754	DOWN
CXCR1	-1.70416	0.380979	-4.69912	3.65e-05	0.000208614	1.64072	DOWN
FAM167B	-1.70357	0.14754	-7.30311	1.21e-08	2.01e-07	9.56907	DOWN
MRVI1	-1.70298	0.178689	-7.37296	9.77e-09	1.67e-07	9.77893	DOWN
AR	-1.70255	-0.0516222	-5.86759	9.9e-07	9.17e-06	5.19171	DOWN
THSD1	-1.70132	0.0640449	-11.6643	7.01e-14	6.33e-12	21.5743	DOWN
PPP1R36	-1.70105	0.0670018	-5.47135	3.38e-06	2.67e-05	3.97741	DOWN
MAK	-1.70043	-0.0568857	-4.91554	1.88e-05	0.00011861	2.28927	DOWN
CES1P2	-1.70032	-0.159175	-4.41128	8.72e-05	0.00044463	0.789504	DOWN
ST6GALNAC6	-1.69903	0.336359	-8.72798	1.81e-10	5.29e-09	13.7525	DOWN
MYOCD	-1.69896	0.201502	-6.11266	4.63e-07	4.78e-06	5.94391	DOWN
JUN	-1.69888	0.0595841	-6.01449	6.28e-07	6.21e-06	5.64262	DOWN
LCN6	-1.69815	0.366852	-3.42245	0.00154381	0.00536401	-1.98192	DOWN
KHDRBS2	-1.69814	-0.165392	-5.50059	3.09e-06	2.47e-05	4.06683	DOWN
BDH2	-1.69733	-0.127621	-6.22418	3.28e-07	3.53e-06	6.28606	DOWN
PODXL	-1.69644	-0.330877	-9.6843	1.24e-11	5.28e-10	16.4252	DOWN
C1orf189	-1.69597	0.328218	-3.68314	0.000740657	0.00286338	-1.28038	DOWN
WNT3A	-1.69546	-0.442707	-5.78163	1.29e-06	1.16e-05	4.92795	DOWN
RSPO3	-1.69466	-0.279258	-8.09428	1.14e-09	2.6e-08	11.919	DOWN
C10orf105	-1.69445	-0.225061	-5.76154	1.38e-06	1.23e-05	4.86632	DOWN
TMCO2	-1.6937	0.246319	-4.4167	8.57e-05	0.000438665	0.80541	DOWN
FBN3	-1.69307	0.411282	-3.16195	0.00314706	0.00987894	-2.65616	DOWN
ACSM2B	-1.691	0.0796196	-8.12394	1.05e-09	2.41e-08	12.0059	DOWN
CT45A1	-1.69089	0.720791	-2.65777	0.0115961	0.0300346	-3.86981	DOWN
LOC286058	-1.68713	0.921915	-2.88736	0.00648839	0.0183405	-3.33343	DOWN
TEX14	-1.68599	0.451751	-4.46962	7.31e-05	0.000382973	0.960835	DOWN
SPEF2	-1.68599	0.112144	-7.12391	2.08e-08	3.21e-07	9.02887	DOWN
S100A3	-1.68552	0.150827	-3.76764	0.000581339	0.00232002	-1.04786	DOWN
PGCP	-1.68468	-0.175379	-8.65602	2.23e-10	6.34e-09	13.5467	DOWN
DIXDC1	-1.68429	0.0705898	-11.6328	7.59e-14	6.68e-12	21.4964	DOWN
HS3ST2	-1.68264	-0.204401	-5.1348	9.58e-06	6.59e-05	2.95203	DOWN
IL11RA	-1.68161	-0.184153	-7.68443	3.84e-09	7.37e-08	10.7094	DOWN
SLFNL1	-1.67863	-0.158967	-5.54527	2.69e-06	2.19e-05	4.20354	DOWN
C9orf174	-1.67807	0.21037	-5.88048	9.52e-07	8.85e-06	5.23127	DOWN
MAN1C1	-1.67715	-0.20257	-12.6668	6.17e-15	8.5e-13	23.9843	DOWN
CLDN11	-1.67644	-0.423984	-5.9847	6.89e-07	6.72e-06	5.55115	DOWN
CCL13	-1.67559	-0.236393	-3.26333	0.00239192	0.00781288	-2.39721	DOWN
SULT1C4	-1.67475	0.0397628	-9.83842	8.15e-12	3.66e-10	16.8448	DOWN
C7orf41	-1.67323	-0.151908	-8.81036	1.43e-10	4.3e-09	13.9873	DOWN
CKMT2	-1.6729	-0.193424	-6.21581	3.37e-07	3.61e-06	6.26038	DOWN
LOC284630	-1.67258	0.149342	-5.81323	1.17e-06	1.06e-05	5.02488	DOWN
ADCY4	-1.67235	0.0011769	-9.32487	3.35e-11	1.21e-09	15.4345	DOWN
CD69	-1.67192	0.124139	-5.13698	9.52e-06	6.56e-05	2.95864	DOWN
CD52	-1.66871	-0.0521998	-5.76461	1.36e-06	1.22e-05	4.87574	DOWN
CFP	-1.66821	-0.0594333	-6.73003	6.91e-08	9.19e-07	7.83331	DOWN
PHACTR2	-1.66398	0.21626	-11.132	2.68e-13	1.9e-11	20.2413	DOWN
ANXA8L2	-1.66323	-0.591169	-2.46081	0.0187134	0.0449428	-4.30587	DOWN
YTHDC1	-1.66302	0.196535	-8.54268	3.09e-10	8.37e-09	13.2213	DOWN
SLC6A16	-1.66286	-0.110776	-6.89545	4.16e-08	5.88e-07	8.33664	DOWN
SOBP	-1.6622	-0.0317372	-9.3632	3.01e-11	1.11e-09	15.541	DOWN
VGLL3	-1.6619	-0.383104	-11.1071	2.86e-13	2e-11	20.1781	DOWN
RUNDC3B	-1.66173	0.161292	-4.4285	8.27e-05	0.000426165	0.840018	DOWN
CXCL3	-1.66169	0.193105	-2.47363	0.0181497	0.0438038	-4.27819	DOWN
SPAG8	-1.66168	0.240614	-5.36215	4.75e-06	3.58e-05	3.64389	DOWN
SCARNA17	-1.65938	-0.192238	-6.60332	1.02e-07	1.29e-06	7.44675	DOWN
FAM105A	-1.65903	0.165297	-5.36326	4.73e-06	3.57e-05	3.64727	DOWN
MTMR9LP	-1.65788	0.00733052	-8.49365	3.56e-10	9.52e-09	13.08	DOWN
SLC9A3R2	-1.65603	0.0841133	-6.5973	1.04e-07	1.31e-06	7.42836	DOWN
MT1G	-1.65562	0.800395	-2.58331	0.0139266	0.0351175	-4.03738	DOWN
ADHFE1	-1.65531	-0.125968	-5.46609	3.44e-06	2.71e-05	3.96134	DOWN
MBL1P	-1.65473	0.261999	-4.24689	0.000142597	0.000682971	0.310485	DOWN
ABHD6	-1.65433	0.165315	-8.64968	2.27e-10	6.43e-09	13.5285	DOWN
CMTM2	-1.65284	0.385698	-3.4311	0.00150713	0.0052542	-1.95905	DOWN
RRAS	-1.65231	-0.117259	-9.75144	1.03e-11	4.44e-10	16.6084	DOWN
NAP1L2	-1.6519	-0.390804	-4.05217	0.000253895	0.0011295	-0.248866	DOWN
SERPINA1	-1.65182	0.228411	-3.74589	0.000618847	0.00244862	-1.10793	DOWN
CSDC2	-1.65018	-0.139192	-5.6525	1.93e-06	1.64e-05	4.53197	DOWN
MS4A4A	-1.64998	0.24194	-4.71106	3.51e-05	0.000201953	1.67635	DOWN
DUOXA1	-1.64892	-0.289926	-4.64536	4.29e-05	0.000240629	1.48068	DOWN
SIGLECP3	-1.64834	0.00974124	-6.96559	3.36e-08	4.87e-07	8.54955	DOWN
LOC283481	-1.64762	-0.33453	-5.21947	7.38e-06	5.24e-05	3.20923	DOWN
GFRA1	-1.64601	-0.165899	-4.9379	1.76e-05	0.000111785	2.3566	DOWN
LINC00341	-1.64566	0.125521	-9.14224	5.59e-11	1.9e-09	14.9247	DOWN
RFTN2	-1.64519	-0.0401589	-6.12899	4.41e-07	4.58e-06	5.99404	DOWN
CRYM	-1.64405	-0.0270025	-3.43995	0.00147051	0.00514878	-1.93564	DOWN
DNAAF1	-1.64358	0.360192	-4.21464	0.000156972	0.000744934	0.217209	DOWN
HLA-DRB4	-1.64348	0.0824157	-4.45023	7.75e-05	0.000403074	0.903825	DOWN
CA1	-1.64296	0.214566	-4.12835	0.000202773	0.000929634	-0.031131	DOWN
HEY2	-1.64292	-0.296543	-6.72964	6.92e-08	9.2e-07	7.83214	DOWN
NLRP3	-1.64205	0.176389	-6.11031	4.67e-07	4.8e-06	5.93672	DOWN
CASC1	-1.64185	0.021876	-4.87438	2.13e-05	0.000132533	2.16544	DOWN
GP6	-1.64138	-0.241632	-4.04821	0.000256873	0.00114088	-0.260151	DOWN
CCL15	-1.64121	0.455399	-8.27902	6.64e-10	1.62e-08	12.4584	DOWN
FAM131B	-1.6412	0.679015	-5.16215	8.8e-06	6.12e-05	3.03505	DOWN
FAM101B	-1.641	0.272088	-6.01733	6.23e-07	6.16e-06	5.65134	DOWN
PLIN4	-1.63946	0.125277	-4.08536	0.00023024	0.00103939	-0.154198	DOWN
ABCC9	-1.63924	0.126476	-7.27212	1.33e-08	2.17e-07	9.47585	DOWN
LOC100132741	-1.63886	-0.23212	-9.10085	6.29e-11	2.09e-09	14.8085	DOWN
STARD9	-1.63884	-0.101722	-7.21734	1.56e-08	2.51e-07	9.31082	DOWN
AMDHD1	-1.6384	-0.145652	-5.28075	6.1e-06	4.44e-05	3.39573	DOWN
C9orf152	-1.63557	-0.238659	-2.88045	0.00660499	0.0186049	-3.34998	DOWN
DDR2	-1.63534	-0.0876097	-8.05383	1.28e-09	2.88e-08	11.8005	DOWN
KIAA0040	-1.6341	-0.178184	-7.10648	2.19e-08	3.36e-07	8.97618	DOWN
ASB5	-1.63403	0.724603	-5.35398	4.87e-06	3.65e-05	3.61895	DOWN
SULT1A2	-1.63365	-0.422412	-7.15848	1.87e-08	2.93e-07	9.13327	DOWN
EFHB	-1.63303	0.254759	-5.00489	1.43e-05	9.34e-05	2.55872	DOWN
STEAP4	-1.63258	0.140674	-3.05436	0.00419336	0.0126102	-2.92587	DOWN
GPR112	-1.63113	0.600828	-4.96947	1.59e-05	0.000102687	2.45181	DOWN
CSF3R	-1.63098	-0.121887	-4.37473	9.73e-05	0.000490043	0.682526	DOWN
PHYHD1	-1.63008	-0.450342	-4.61155	4.76e-05	0.000263134	1.38027	DOWN
SMPD3	-1.62904	0.102031	-5.6181	2.15e-06	1.8e-05	4.42656	DOWN
SYNC	-1.62857	-0.0073188	-14.1579	2.07e-16	7.26e-14	27.338	DOWN
APOC2	-1.62757	0.150829	-3.29007	0.00222356	0.00733676	-2.32816	DOWN
DDC	-1.62554	0.117357	-5.75706	1.4e-06	1.24e-05	4.85257	DOWN
PCDHB4	-1.62392	0.113088	-6.55451	1.18e-07	1.46e-06	7.29763	DOWN
NES	-1.62301	0.156894	-5.96547	7.31e-07	7.06e-06	5.49214	DOWN
SCN2B	-1.62131	0.0489026	-7.33815	1.09e-08	1.83e-07	9.67442	DOWN
MFNG	-1.61993	-0.165106	-9.00224	8.3e-11	2.64e-09	14.5309	DOWN
TRPV2	-1.61987	-0.256765	-10.537	1.26e-12	7.19e-11	18.7068	DOWN
TMEM108	-1.61857	-0.127571	-11.0254	3.53e-13	2.4e-11	19.9699	DOWN
SLC25A27	-1.6184	-0.111551	-5.19732	7.9e-06	5.57e-05	3.1419	DOWN
DMRTC1	-1.61664	-0.432192	-3.15875	0.00317427	0.0099457	-2.66427	DOWN
SPARC	-1.61609	-0.0617162	-8.05169	1.29e-09	2.89e-08	11.7942	DOWN
SCNN1G	-1.61581	0.0476461	-4.53569	5.99e-05	0.000322235	1.15565	DOWN
DAPK2	-1.61553	0.0700494	-6.61075	9.96e-08	1.26e-06	7.46942	DOWN
FRMD4B	-1.61545	0.151794	-12.0384	2.79e-14	2.98e-12	22.4887	DOWN
CD33	-1.61503	-0.0740914	-6.54846	1.21e-07	1.48e-06	7.27913	DOWN
MDH1B	-1.6138	0.178259	-5.21612	7.45e-06	5.29e-05	3.19905	DOWN
AJAP1	-1.61368	0.226807	-4.92227	1.84e-05	0.000116665	2.30954	DOWN
ARMC3	-1.61352	-0.0809984	-3.07265	0.00399495	0.0121046	-2.88042	DOWN
PRKD1	-1.61223	-0.264396	-5.7889	1.26e-06	1.14e-05	4.95023	DOWN
CMA1	-1.61054	0.502834	-3.50585	0.00122321	0.00441509	-1.7602	DOWN
TUBB1	-1.61041	0.29992	-4.10143	0.000219571	0.000998232	-0.108246	DOWN
FHL1	-1.60956	0.075728	-9.34495	3.17e-11	1.16e-09	15.4903	DOWN
PAQR5	-1.60948	-0.204083	-4.80392	2.65e-05	0.000159386	1.95398	DOWN
ZNF540	-1.60836	-0.318379	-5.23768	6.97e-06	5e-05	3.26461	DOWN
MPDZ	-1.60813	0.100869	-9.85741	7.74e-12	3.53e-10	16.8963	DOWN
GJA5	-1.60725	0.104211	-4.83261	2.42e-05	0.000148292	2.03999	DOWN
DCHS1	-1.60629	-0.0240555	-7.78964	2.81e-09	5.57e-08	11.0216	DOWN
C20orf165	-1.60475	0.313802	-4.61733	4.67e-05	0.000259486	1.3974	DOWN
DTHD1	-1.60443	0.429311	-4.96543	1.61e-05	0.000103754	2.43962	DOWN
PTX3	-1.6043	0.331454	-3.14779	0.00326904	0.0102015	-2.69197	DOWN
LOC100131657	-1.60282	0.494301	-3.03824	0.00437599	0.013053	-2.96582	DOWN
ADAMTS10	-1.60262	0.342024	-5.43327	3.81e-06	2.94e-05	3.86104	DOWN
KBTBD11	-1.60159	-0.228562	-7.06995	2.45e-08	3.7e-07	8.8657	DOWN
EYA4	-1.60131	0.214037	-5.10191	1.06e-05	7.18e-05	2.85231	DOWN
CACNB4	-1.60093	-0.0120008	-4.87426	2.13e-05	0.000132546	2.16506	DOWN
ASTN1	-1.60025	0.408832	-5.17464	8.47e-06	5.92e-05	3.07299	DOWN
DEFB124	-1.59884	0.137119	-5.36236	4.74e-06	3.58e-05	3.64452	DOWN
PTPRR	-1.5986	0.0658645	-5.70365	1.65e-06	1.43e-05	4.68879	DOWN
GPRASP1	-1.59856	0.0176671	-7.39872	9.04e-09	1.56e-07	9.85622	DOWN
ID2	-1.59729	-0.0412546	-9.85488	7.79e-12	3.54e-10	16.8894	DOWN
CRIP2	-1.59676	0.0619846	-5.08367	1.12e-05	7.55e-05	2.79704	DOWN
EIF5	-1.59612	0.257145	-5.59293	2.32e-06	1.93e-05	4.34949	DOWN
GPR64	-1.59565	0.11336	-3.97476	0.00031867	0.0013741	-0.468561	DOWN
PAPSS2	-1.59552	0.100851	-4.67985	3.87e-05	0.000219298	1.5833	DOWN
CXCL12	-1.59375	0.0620901	-10.5766	1.13e-12	6.51e-11	18.8106	DOWN
BDNF	-1.59371	0.357474	-4.106	0.000216629	0.000986094	-0.0951793	DOWN
CAPS2	-1.59357	-0.0647293	-7.97645	1.61e-09	3.49e-08	11.5731	DOWN
PCDHB15	-1.59304	-0.300523	-6.25254	3.01e-07	3.27e-06	6.37304	DOWN
MATK	-1.59299	0.183448	-6.92548	3.8e-08	5.42e-07	8.42785	DOWN
PPP1R15A	-1.59211	0.258844	-5.67431	1.8e-06	1.55e-05	4.59882	DOWN
LOC644662	-1.59208	-0.152773	-4.74094	3.21e-05	0.000187738	1.76554	DOWN
ICAM2	-1.592	-0.278049	-7.97966	1.6e-09	3.46e-08	11.5825	DOWN
HLA-DRB5	-1.59098	-0.129944	-3.84064	0.000470895	0.0019328	-0.845166	DOWN
GAS6	-1.59063	0.379631	-4.7324	3.29e-05	0.00019125	1.74005	DOWN
IGFBP6	-1.59042	-0.290535	-4.0619	0.000246724	0.00110278	-0.221141	DOWN
ATOH8	-1.58945	-0.49456	-7.94872	1.75e-09	3.73e-08	11.4914	DOWN
FAM183B	-1.58916	0.35264	-3.10521	0.00366343	0.0112287	-2.79908	DOWN
FLVCR2	-1.58867	0.358176	-3.45414	0.0014135	0.00497641	-1.898	DOWN
FSTL3	-1.58835	0.0369424	-6.26868	2.86e-07	3.12e-06	6.42253	DOWN
ELMO1	-1.58591	-0.0458959	-9.15821	5.35e-11	1.82e-09	14.9694	DOWN
CCL21	-1.58548	-0.0812053	-6.83068	5.08e-08	6.97e-07	8.13978	DOWN
ARMC2	-1.58458	0.0749088	-5.85865	1.02e-06	9.4e-06	5.16426	DOWN
SGIP1	-1.58352	0.0737484	-5.80348	1.21e-06	1.09e-05	4.99499	DOWN
WSCD1	-1.582	0.684198	-3.08542	0.00386169	0.0117492	-2.84858	DOWN
BEND5	-1.58065	-0.428664	-5.88922	9.26e-07	8.64e-06	5.2581	DOWN
IPW	-1.58043	-0.211475	-6.83886	4.95e-08	6.82e-07	8.16466	DOWN
CSGALNACT1	-1.57994	0.0220681	-7.67856	3.91e-09	7.47e-08	10.6919	DOWN
GATA2	-1.57944	-0.00467774	-4.63221	4.47e-05	0.000249606	1.4416	DOWN
SSR4P1	-1.5788	-0.0861502	-6.92099	3.85e-08	5.49e-07	8.41422	DOWN
CD163	-1.57811	0.3479	-4.48713	6.93e-05	0.00036506	1.01239	DOWN
ARRB1	-1.57787	-0.117197	-5.58142	2.41e-06	1.98e-05	4.31423	DOWN
SLC40A1	-1.57702	-0.430074	-5.29249	5.89e-06	4.3e-05	3.43148	DOWN
C4orf10	-1.57654	0.178305	-7.47246	7.25e-09	1.28e-07	10.0771	DOWN
INSC	-1.57531	-0.0442497	-5.54837	2.67e-06	2.17e-05	4.21303	DOWN
IGSF21	-1.57458	-0.117333	-4.44875	7.79e-05	0.000404782	0.899471	DOWN
RND1	-1.57444	0.9218	-2.29891	0.0273299	0.0616928	-4.64623	DOWN
STARD13	-1.57402	0.140293	-7.37846	9.61e-09	1.65e-07	9.79546	DOWN
HLX	-1.5736	0.222153	-6.21638	3.36e-07	3.61e-06	6.26212	DOWN
APOC1	-1.57318	-0.0959503	-5.58002	2.42e-06	1.99e-05	4.30993	DOWN
C1orf194	-1.57244	0.189879	-3.62268	0.000879761	0.00332898	-1.44527	DOWN
FLJ26332	-1.57061	-0.243506	-6.33453	2.33e-07	2.63e-06	6.62434	DOWN
WFS1	-1.57059	0.106916	-8.32142	5.87e-10	1.47e-08	12.5816	DOWN
GAB2	-1.57025	-0.147663	-8.66958	2.14e-10	6.11e-09	13.5855	DOWN
PRUNE2	-1.56999	0.025462	-5.53472	2.78e-06	2.25e-05	4.17126	DOWN
TRPC3	-1.56995	-0.0960061	-8.72203	1.84e-10	5.37e-09	13.7355	DOWN
IL5RA	-1.56829	-0.428761	-5.94146	7.88e-07	7.53e-06	5.41844	DOWN
FREM1	-1.56802	0.141927	-6.7035	7.49e-08	9.85e-07	7.75246	DOWN
C1QTNF5	-1.56796	0.219006	-5.80549	1.2e-06	1.09e-05	5.00115	DOWN
LOC145820	-1.56678	0.0601898	-9.41478	2.61e-11	9.92e-10	15.6839	DOWN
LPHN2	-1.56571	-0.203719	-7.30318	1.21e-08	2.01e-07	9.56928	DOWN
SYNPO2	-1.56542	-0.140153	-6.02044	6.17e-07	6.11e-06	5.66086	DOWN
IGFALS	-1.5637	-0.338772	-4.42204	8.44e-05	0.000432491	0.821056	DOWN
CCDC102B	-1.56364	0.0814775	-6.4308	1.73e-07	2.02e-06	6.91921	DOWN
PLCB4	-1.56315	-0.584102	-4.25071	0.000140978	0.000676259	0.321577	DOWN
ASPG	-1.5626	-0.286005	-2.50241	0.0169412	0.0413207	-4.21573	DOWN
SLITRK3	-1.56121	-0.327438	-5.39864	4.24e-06	3.24e-05	3.75526	DOWN
MRAS	-1.5612	-0.202296	-8.27199	6.78e-10	1.65e-08	12.4379	DOWN
KIT	-1.56112	0.0380624	-4.38308	9.49e-05	0.000479476	0.706941	DOWN
NCAM1	-1.56025	0.146218	-10.0167	5.02e-12	2.4e-10	17.3262	DOWN
ENPP2	-1.56009	0.191877	-3.75821	0.000597322	0.00237553	-1.07392	DOWN
NKG7	-1.55984	0.0564758	-3.79332	0.000539901	0.00217627	-0.976764	DOWN
LOC441204	-1.55903	-0.338032	-6.21291	3.4e-07	3.64e-06	6.25149	DOWN
BTG2	-1.55868	0.176173	-4.68419	3.81e-05	0.000216774	1.59625	DOWN
IFT57	-1.5585	-0.13517	-7.0435	2.65e-08	3.97e-07	8.78563	DOWN
LOC100192426	-1.55575	0.7071	-3.97905	0.000314691	0.00135925	-0.456424	DOWN
LTC4S	-1.55425	-0.249456	-8.85439	1.26e-10	3.86e-09	14.1124	DOWN
ARMCX4	-1.55362	0.313189	-5.10177	1.06e-05	7.19e-05	2.85188	DOWN
CYP2B6	-1.55317	-0.372042	-4.17595	0.000176095	0.000822582	0.105651	DOWN
FAM66D	-1.55298	0.0225565	-10.0528	4.56e-12	2.22e-10	17.4233	DOWN
SLC22A10	-1.55275	0.0938825	-4.9445	1.72e-05	0.000109898	2.37649	DOWN
CLEC10A	-1.55203	-0.272311	-6.63979	9.11e-08	1.17e-06	7.55808	DOWN
TAGLN	-1.54961	0.0192207	-6.287	2.7e-07	2.97e-06	6.47868	DOWN
HBEGF	-1.54955	0.13257	-2.8111	0.00788895	0.0216797	-3.51477	DOWN
C8A	-1.54871	0.204893	-3.07219	0.00399988	0.0121155	-2.88158	DOWN
TNFSF12	-1.54839	-0.110256	-8.58477	2.74e-10	7.56e-09	13.3423	DOWN
SGCD	-1.54829	-0.0126425	-9.36771	2.98e-11	1.1e-09	15.5535	DOWN
NKD1	-1.54747	-0.353091	-6.03272	5.94e-07	5.9e-06	5.69857	DOWN
GPR124	-1.54744	0.225547	-7.25606	1.39e-08	2.26e-07	9.42748	DOWN
SLC8A3	-1.5437	-0.0636678	-7.18567	1.72e-08	2.73e-07	9.21532	DOWN
RNF144B	-1.54352	-0.219623	-7.53751	5.96e-09	1.08e-07	10.2716	DOWN
C15orf27	-1.54323	0.16516	-5.31153	5.55e-06	4.09e-05	3.48951	DOWN
HGC6.3	-1.54256	0.586526	-3.20358	0.00281303	0.00898073	-2.55039	DOWN
AATK	-1.54229	-0.181974	-6.10819	4.7e-07	4.82e-06	5.93019	DOWN
C4orf32	-1.54173	-0.0568761	-9.02755	7.73e-11	2.51e-09	14.6023	DOWN
CRY2	-1.5414	0.0442714	-9.32617	3.34e-11	1.2e-09	15.4381	DOWN
RNF122	-1.54055	-0.0104815	-6.55895	1.17e-07	1.44e-06	7.31118	DOWN
APCDD1	-1.5403	0.00207143	-6.44704	1.65e-07	1.93e-06	6.96892	DOWN
TBX21	-1.53882	-0.107519	-4.12386	0.000205487	0.000940837	-0.0440163	DOWN
FLJ31104	-1.53816	-0.114154	-4.71244	3.5e-05	0.000201211	1.68046	DOWN
HLA-DRA	-1.53798	-0.0686809	-5.45891	3.52e-06	2.75e-05	3.93939	DOWN
PDZD2	-1.53774	-0.0775307	-7.31908	1.15e-08	1.92e-07	9.61709	DOWN
MRGPRF	-1.53609	0.0340614	-9.77681	9.64e-12	4.19e-10	16.6774	DOWN
TRAF3IP2-AS1	-1.53603	0.0443473	-7.09299	2.28e-08	3.48e-07	8.93541	DOWN
TBX3	-1.53558	-0.0648648	-7.16488	1.83e-08	2.88e-07	9.15261	DOWN
LOC727808	-1.53534	-0.347298	-6.58592	1.08e-07	1.35e-06	7.39359	DOWN
LNP1	-1.53506	-0.23588	-10.1576	3.44e-12	1.73e-10	17.7038	DOWN
FAM184A	-1.53471	-0.0488342	-5.17452	8.47e-06	5.92e-05	3.07261	DOWN
PPIL6	-1.53451	-0.0850963	-5.22189	7.32e-06	5.22e-05	3.21657	DOWN
AXIN2	-1.53366	-0.0336461	-6.70235	7.52e-08	9.88e-07	7.74895	DOWN
ARMCX1	-1.53234	-0.274205	-9.41237	2.63e-11	9.96e-10	15.6772	DOWN
TIMP2	-1.5316	-0.107398	-8.51165	3.38e-10	9.11e-09	13.1319	DOWN
LRRC46	-1.53068	0.360205	-2.4527	0.019078	0.0456622	-4.32332	DOWN
CLEC4M	-1.52915	0.374059	-4.59397	5.02e-05	0.0002756	1.3281	DOWN
HPR	-1.52914	0.204477	-2.32849	0.0255287	0.0581687	-4.58531	DOWN
DYDC1	-1.52721	0.106118	-3.71273	0.000680573	0.00266026	-1.19922	DOWN
SOAT2	-1.52633	0.159521	-6.18557	3.7e-07	3.92e-06	6.16763	DOWN
ARHGAP18	-1.52613	-0.0298793	-6.37106	2.08e-07	2.38e-06	6.73627	DOWN
CCDC96	-1.52544	0.294792	-5.98667	6.85e-07	6.68e-06	5.55722	DOWN
CAPS	-1.52456	0.103177	-3.1486	0.00326199	0.0101824	-2.68994	DOWN
HP	-1.52448	0.0176584	-2.52785	0.0159341	0.0392387	-4.16006	DOWN
LY6H	-1.52424	0.11189	-2.95116	0.00549921	0.0158811	-3.17939	DOWN
TLR3	-1.52395	-0.200742	-6.25664	2.97e-07	3.23e-06	6.3856	DOWN
LOC100505719	-1.52269	-0.378836	-8.18667	8.7e-10	2.05e-08	12.1892	DOWN
AADAC	-1.5225	0.242335	-2.88305	0.00656091	0.0185046	-3.34376	DOWN
CSPG4	-1.52133	-0.103092	-5.95722	7.5e-07	7.22e-06	5.46682	DOWN
KLRD1	-1.52016	0.0379235	-3.72942	0.000648806	0.00255182	-1.15334	DOWN
ARHGAP28	-1.5198	-0.134109	-6.047	5.68e-07	5.68e-06	5.74241	DOWN
FGF7	-1.51733	-0.0906279	-7.71463	3.51e-09	6.8e-08	10.7991	DOWN
NFIX	-1.5168	0.0160913	-7.37159	9.81e-09	1.68e-07	9.77482	DOWN
KLRK1	-1.51667	0.0210844	-4.23263	0.000148784	0.000710415	0.269229	DOWN
PODN	-1.51648	0.00478827	-5.28713	5.98e-06	4.36e-05	3.41517	DOWN
MST1P9	-1.5154	-0.296945	-3.0277	0.00449944	0.0133644	-2.99187	DOWN
TSC22D3	-1.51491	0.102282	-5.56254	2.55e-06	2.09e-05	4.25641	DOWN
KIAA1324L	-1.51486	-0.10555	-6.89268	4.2e-08	5.92e-07	8.32823	DOWN
LOC643650	-1.50978	-0.486875	-3.32502	0.00202053	0.00673943	-2.23745	DOWN
TYROBP	-1.50846	-0.152362	-6.00442	6.48e-07	6.38e-06	5.6117	DOWN
ZEB1	-1.50824	0.0859462	-9.6377	1.41e-11	5.9e-10	16.2977	DOWN
CCDC19	-1.50817	0.0168044	-3.57264	0.00101364	0.00376101	-1.58077	DOWN
PLP1	-1.50642	0.249672	-5.03053	1.32e-05	8.74e-05	2.63622	DOWN
CCNB3	-1.50545	-0.0301856	-5.97877	7.02e-07	6.83e-06	5.53297	DOWN
C3orf32	-1.50491	0.168977	-3.97247	0.000320805	0.00138139	-0.475012	DOWN
EFHC1	-1.50342	0.0491075	-5.50229	3.07e-06	2.46e-05	4.07203	DOWN
JDP2	-1.50284	0.0302525	-6.0515	5.6e-07	5.61e-06	5.7562	DOWN
PRRT2	-1.50197	0.258594	-3.44977	0.0014308	0.00503	-1.90958	DOWN
PPP1R14A	-1.50148	-0.236425	-9.38543	2.83e-11	1.06e-09	15.6026	DOWN
CDKL1	-1.49996	-0.0109703	-9.17929	5.04e-11	1.74e-09	15.0284	DOWN
C8orf48	-1.49855	0.0492652	-4.53044	6.08e-05	0.000326832	1.14013	DOWN
RHOBTB2	-1.4983	-0.0897489	-4.82771	2.46e-05	0.000150111	2.02529	DOWN
HLA-DPB2	-1.49804	-0.199505	-4.25853	0.000137728	0.000663598	0.344235	DOWN
C21orf90	-1.49803	-0.164211	-3.09229	0.00379173	0.0115639	-2.83142	DOWN
FAM13A-AS1	-1.498	0.0487143	-8.13261	1.02e-09	2.36e-08	12.0313	DOWN
THSD7A	-1.49733	0.0343543	-6.71929	7.14e-08	9.45e-07	7.80058	DOWN
LOC283352	-1.49523	-0.182519	-5.51861	2.92e-06	2.36e-05	4.12197	DOWN
GMFG	-1.49488	-0.242763	-8.56018	2.94e-10	8.04e-09	13.2716	DOWN
GPC5	-1.49483	0.381086	-5.48236	3.27e-06	2.59e-05	4.01108	DOWN
CD97	-1.49453	-0.021495	-6.95819	3.44e-08	4.96e-07	8.52711	DOWN
ALDH2	-1.4939	-0.223514	-6.60317	1.02e-07	1.29e-06	7.44628	DOWN
WBSCR17	-1.49263	-0.134079	-5.71393	1.6e-06	1.39e-05	4.72031	DOWN
NPDC1	-1.49203	-0.40057	-7.38484	9.43e-09	1.62e-07	9.81459	DOWN
C14orf49	-1.48976	-0.417344	-4.66344	4.06e-05	0.000228875	1.53446	DOWN
NINJ2	-1.48774	-0.0724975	-3.24182	0.00253605	0.00820604	-2.45252	DOWN
MSX1	-1.48771	-0.178552	-4.42662	8.32e-05	0.000427676	0.834496	DOWN
PREX1	-1.4873	0.00615476	-8.53057	3.2e-10	8.64e-09	13.1864	DOWN
IL6	-1.48696	0.422668	-2.63009	0.0124168	0.0318683	-3.93248	DOWN
DNAH6	-1.4868	0.244474	-4.22717	0.000151222	0.000719845	0.253443	DOWN
LRRC33	-1.48654	0.328169	-5.39779	4.25e-06	3.24e-05	3.75266	DOWN
OR7E47P	-1.48599	-0.0938219	-10.4802	1.46e-12	8.15e-11	18.558	DOWN
C1orf129	-1.48587	0.632287	-4.9178	1.87e-05	0.000118066	2.29606	DOWN
LOC731424	-1.48454	0.0786769	-3.62091	0.000884184	0.00334281	-1.45007	DOWN
RBPMS2	-1.48391	0.0709982	-4.54247	5.87e-05	0.00031656	1.17566	DOWN
TKTL1	-1.48373	0.0727027	-2.89594	0.00634629	0.018002	-3.31283	DOWN
C21orf15	-1.48353	-0.152782	-3.11993	0.00352229	0.0108532	-2.76216	DOWN
C16orf54	-1.48304	0.0991065	-6.18089	3.75e-07	3.97e-06	6.15327	DOWN
C3orf55	-1.48216	-0.208259	-4.21435	0.000157108	0.000745414	0.216372	DOWN
GLIPR2	-1.4806	-0.165009	-8.57105	2.85e-10	7.84e-09	13.3029	DOWN
PRKG2	-1.48011	0.459712	-4.42802	8.29e-05	0.000426487	0.838591	DOWN
TMEM178	-1.47984	-0.366079	-4.42636	8.33e-05	0.000427912	0.833728	DOWN
PRICKLE1	-1.47945	-0.307683	-5.90161	8.91e-07	8.37e-06	5.29612	DOWN
SLC24A3	-1.47861	-0.181445	-5.63175	2.06e-06	1.73e-05	4.46838	DOWN
KRBOX1	-1.4785	0.122394	-5.79225	1.25e-06	1.13e-05	4.96052	DOWN
HLA-DPB1	-1.47798	0.0497329	-5.19722	7.9e-06	5.57e-05	3.14158	DOWN
SERINC1	-1.47796	0.163412	-7.47483	7.19e-09	1.27e-07	10.0842	DOWN
VAMP5	-1.4764	0.225249	-5.46487	3.45e-06	2.72e-05	3.95761	DOWN
FPR2	-1.47594	0.0556644	-2.68665	0.0107934	0.0282952	-3.80395	DOWN
ANG	-1.47563	-0.199026	-8.4306	4.27e-10	1.11e-08	12.898	DOWN
DPRX	-1.47548	0.0573157	-5.9752	7.09e-07	6.88e-06	5.52199	DOWN
MYBPHL	-1.47501	-0.527362	-2.47639	0.0180305	0.0435818	-4.27223	DOWN
RGAG4	-1.47463	-0.320268	-5.21262	7.53e-06	5.34e-05	3.18839	DOWN
SPOCK2	-1.47455	-0.1034	-9.0115	8.09e-11	2.6e-09	14.557	DOWN
RGS9BP	-1.47392	0.505513	-3.82328	0.000495156	0.00201829	-0.89353	DOWN
ZNF471	-1.47312	-0.299671	-5.61036	2.2e-06	1.84e-05	4.40285	DOWN
KLF10	-1.47298	0.21735	-5.12485	9.88e-06	6.76e-05	2.92187	DOWN
GPR133	-1.47293	-0.258174	-6.51229	1.35e-07	1.63e-06	7.16854	DOWN
CLEC1B	-1.47259	0.419156	-3.60699	0.000919775	0.00346036	-1.48784	DOWN
SCNN1B	-1.47225	0.178488	-3.44055	0.00146802	0.00514173	-1.93403	DOWN
C1orf130	-1.47203	-0.296375	-3.33417	0.00197037	0.00660656	-2.21362	DOWN
EDA	-1.47102	-0.26532	-5.71561	1.59e-06	1.39e-05	4.72543	DOWN
HOXA7	-1.47022	0.00802213	-5.08296	1.12e-05	7.56e-05	2.7949	DOWN
TMED6	-1.46976	0.0845554	-3.12878	0.00343985	0.0106429	-2.73989	DOWN
ABCB1	-1.46874	0.236273	-5.48263	3.27e-06	2.59e-05	4.01192	DOWN
TCF4	-1.46765	-0.158336	-6.75554	6.39e-08	8.57e-07	7.91105	DOWN
FMO5	-1.4675	-0.318855	-2.78718	0.00838348	0.0228053	-3.57102	DOWN
RASL11A	-1.46735	-0.194085	-5.03056	1.32e-05	8.74e-05	2.63632	DOWN
TLR4	-1.46683	0.0976248	-9.20384	4.71e-11	1.64e-09	15.0971	DOWN
SLC18A2	-1.46656	-0.0966492	-4.37908	9.6e-05	0.000484613	0.69523	DOWN
LATS2	-1.46654	0.229628	-6.07847	5.15e-07	5.22e-06	5.83898	DOWN
THRA	-1.46621	0.0396534	-9.43417	2.47e-11	9.5e-10	15.7375	DOWN
DAAM2	-1.46618	-0.248088	-6.59677	1.04e-07	1.31e-06	7.42675	DOWN
TLR8	-1.46457	0.0741149	-3.9119	0.000382868	0.00161351	-0.645725	DOWN
KCNJ15	-1.46441	-0.337345	-3.83791	0.000474624	0.00194517	-0.852762	DOWN
SYT11	-1.46416	0.114241	-6.19124	3.63e-07	3.86e-06	6.18502	DOWN
PRPH2	-1.46321	-0.0362383	-5.68015	1.77e-06	1.52e-05	4.61674	DOWN
MMP24	-1.46264	-0.483714	-3.61934	0.000888134	0.00335483	-1.45434	DOWN
CAND2	-1.46226	-0.437438	-6.84694	4.83e-08	6.67e-07	8.18923	DOWN
CYB5A	-1.46199	-0.163645	-5.16313	8.78e-06	6.11e-05	3.03803	DOWN
PYGM	-1.46171	-0.104118	-7.66277	4.1e-09	7.79e-08	10.645	DOWN
GALNTL4	-1.46156	-0.0603561	-6.99456	3.08e-08	4.5e-07	8.6374	DOWN
DNAH1	-1.46093	0.169	-6.63154	9.35e-08	1.19e-06	7.53289	DOWN
C8orf46	-1.46036	-0.226892	-5.17118	8.56e-06	5.98e-05	3.06247	DOWN
GAS1	-1.45999	-0.122947	-4.56024	5.56e-05	0.000301763	1.22823	DOWN
ETS1	-1.45962	0.273659	-6.08875	4.99e-07	5.08e-06	5.87054	DOWN
CD83	-1.45843	-0.0643486	-3.92314	0.000370525	0.00156695	-0.614111	DOWN
CLIC2	-1.45804	-0.233481	-6.72835	6.94e-08	9.22e-07	7.82819	DOWN
CTSO	-1.45775	-0.29416	-9.26661	3.95e-11	1.4e-09	15.2723	DOWN
LAMB2	-1.45743	-0.0835655	-8.21608	7.98e-10	1.91e-08	12.275	DOWN
SLC6A1	-1.45724	0.265382	-4.98348	1.53e-05	9.89e-05	2.49408	DOWN
AZU1	-1.45717	0.077508	-4.04935	0.000256009	0.0011375	-0.256889	DOWN
C9orf171	-1.45707	-0.127731	-3.59118	0.000961896	0.00359167	-1.53067	DOWN
ZNF521	-1.45672	0.13992	-6.90104	4.09e-08	5.79e-07	8.35363	DOWN
GMPR	-1.45587	0.0679794	-6.20317	3.5e-07	3.73e-06	6.22161	DOWN
LOC100131490	-1.45573	0.175605	-7.1035	2.21e-08	3.39e-07	8.96718	DOWN
VIM	-1.45429	-0.268756	-8.4743	3.76e-10	9.88e-09	13.0242	DOWN
ARMC4	-1.45385	-0.0694605	-4.44151	7.96e-05	0.000412528	0.878201	DOWN
ASXL3	-1.4538	-0.302292	-4.15672	0.000186432	0.000863822	0.0503217	DOWN
SLC15A3	-1.45356	-0.232469	-6.90558	4.04e-08	5.72e-07	8.36742	DOWN
GPR126	-1.45269	-0.258636	-5.14951	9.15e-06	6.34e-05	2.99669	DOWN
ENPP4	-1.4524	-0.116827	-4.77855	2.86e-05	0.000170301	1.87801	DOWN
ZNF365	-1.45236	0.0690288	-6.61728	9.77e-08	1.24e-06	7.48937	DOWN
HLA-DQA1	-1.45188	0.229062	-2.94223	0.00562858	0.0162198	-3.20107	DOWN
PRDM16	-1.45178	-0.304439	-6.5512	1.2e-07	1.47e-06	7.2875	DOWN
F13A1	-1.45158	0.0135867	-5.24615	6.79e-06	4.88e-05	3.2904	DOWN
LOC100131366	-1.45112	-0.114929	-4.57115	5.38e-05	0.000292761	1.2605	DOWN
RHOB	-1.44935	-0.0569108	-6.31486	2.48e-07	2.77e-06	6.56408	DOWN
PPP1R42	-1.4491	0.678743	-4.41581	8.6e-05	0.000439429	0.802798	DOWN
FCRL6	-1.44771	-0.050802	-4.0046	0.000291983	0.00127546	-0.384049	DOWN
PLLP	-1.44706	0.45542	-2.89731	0.00632391	0.0179455	-3.30955	DOWN
SLC5A1	-1.44697	-0.362194	-3.32685	0.00201036	0.00671583	-2.23267	DOWN
ULK4	-1.44646	0.0376214	-9.00736	8.18e-11	2.62e-09	14.5454	DOWN
CELA2B	-1.44606	0.27524	-3.96763	0.00032538	0.00139915	-0.488689	DOWN
FGF14	-1.44542	-0.0060346	-4.59437	5.01e-05	0.000275399	1.32931	DOWN
ADRA1D	-1.44513	-0.182758	-5.93553	8.02e-07	7.65e-06	5.40025	DOWN
CSH1	-1.44513	0.343642	-6.15552	4.06e-07	4.26e-06	6.07544	DOWN
CYP4X1	-1.44497	-0.320427	-3.91345	0.000381135	0.00160713	-0.641347	DOWN
C5	-1.44466	-0.133795	-4.68634	3.79e-05	0.000215816	1.60263	DOWN
FAM183A	-1.44438	0.315206	-3.01932	0.00459992	0.0136312	-3.01255	DOWN
SCARA3	-1.44379	-0.322488	-5.21335	7.52e-06	5.33e-05	3.19062	DOWN
C2orf54	-1.44315	0.0969954	-4.16068	0.000184259	0.00085594	0.0616926	DOWN
NAP1L3	-1.44278	-0.380019	-4.83648	2.4e-05	0.000146792	2.05161	DOWN
MRC2	-1.44261	0.0410191	-6.2525	3.01e-07	3.27e-06	6.3729	DOWN
GPBAR1	-1.44121	0.0952347	-5.9364	8e-07	7.63e-06	5.40292	DOWN
GUCA2B	-1.44114	-0.214041	-6.2206	3.32e-07	3.57e-06	6.27507	DOWN
CAPN3	-1.44085	-0.0496936	-5.15342	9.04e-06	6.27e-05	3.00854	DOWN
APBB2	-1.44046	0.150299	-11.3734	1.45e-13	1.13e-11	20.8505	DOWN
ZFP106	-1.44027	0.0207157	-8.84009	1.32e-10	4.01e-09	14.0718	DOWN
EIF4E3	-1.43992	-0.0671767	-7.90408	2e-09	4.15e-08	11.3598	DOWN
PRKCE	-1.43921	0.203416	-6.77872	5.95e-08	8.04e-07	7.98164	DOWN
HSPB7	-1.43917	-0.388586	-9.57391	1.68e-11	6.81e-10	16.1227	DOWN
FAM198A	-1.43862	-0.00906775	-6.56625	1.14e-07	1.42e-06	7.33351	DOWN
RARRES2	-1.43807	-0.238864	-4.78554	2.8e-05	0.000167159	1.89894	DOWN
AK7	-1.43735	0.0663162	-5.01396	1.39e-05	9.12e-05	2.58614	DOWN
ADCY9	-1.43599	-0.32929	-8.19736	8.43e-10	2e-08	12.2204	DOWN
GLIPR1L2	-1.43596	0.0229591	-6.11184	4.65e-07	4.78e-06	5.94139	DOWN
IFIT1	-1.43574	-0.0837883	-4.85096	2.29e-05	0.000140983	2.09508	DOWN
HOXB5	-1.43508	-0.387262	-4.73458	3.27e-05	0.000190441	1.74655	DOWN
SRGN	-1.43371	0.196431	-5.44537	3.67e-06	2.85e-05	3.898	DOWN
RASGEF1B	-1.43275	0.170943	-5.60965	2.2e-06	1.84e-05	4.40068	DOWN
MAP3K3	-1.43219	-0.0727098	-10.3431	2.1e-12	1.12e-10	18.1965	DOWN
MYCBPAP	-1.43167	0.0600996	-3.18953	0.00292182	0.00927639	-2.58618	DOWN
RPGR	-1.43095	0.0986881	-7.59771	4.98e-09	9.28e-08	10.4512	DOWN
NR1H4	-1.43086	0.17686	-4.13906	0.000196446	0.00090425	-0.000406811	DOWN
HOXA6	-1.4307	-0.122892	-3.85617	0.000450177	0.0018597	-0.801834	DOWN
C11orf63	-1.43027	-0.286801	-6.67084	8.28e-08	1.07e-06	7.65284	DOWN
CADM1	-1.42999	-0.227635	-5.2166	7.44e-06	5.29e-05	3.20049	DOWN
JUND	-1.42995	0.251718	-6.02039	6.17e-07	6.11e-06	5.66072	DOWN
SASH1	-1.42903	-0.182469	-8.7761	1.58e-10	4.7e-09	13.8897	DOWN
MYOM1	-1.4283	-0.104778	-6.44866	1.64e-07	1.93e-06	6.97388	DOWN
NLGN4X	-1.42794	0.413838	-4.34142	0.000107494	0.000534498	0.585238	DOWN
GPD1	-1.42755	0.325088	-3.67047	0.000767917	0.00295773	-1.31503	DOWN
C3	-1.42688	0.0510128	-4.85869	2.24e-05	0.000138192	2.1183	DOWN
SERPINA3	-1.42636	0.0331438	-4.50364	6.6e-05	0.000350017	1.06103	DOWN
PCDHB5	-1.42499	-0.213693	-4.01725	0.000281345	0.00123544	-0.348168	DOWN
AGBL2	-1.42356	0.113258	-2.54788	0.0151805	0.037699	-4.11598	DOWN
EFCAB6	-1.42345	0.127746	-4.14562	0.00019267	0.000890073	0.0184067	DOWN
TMEM140	-1.42284	0.224888	-5.88727	9.32e-07	8.69e-06	5.25211	DOWN
ALOX15B	-1.42233	-0.00592703	-2.52852	0.0159086	0.0391842	-4.1586	DOWN
APOBEC4	-1.42148	0.200057	-4.29848	0.00012224	0.000597989	0.460197	DOWN
TNS3	-1.4214	0.0443327	-6.33146	2.36e-07	2.65e-06	6.61494	DOWN
NRG3	-1.42023	0.425067	-5.88632	9.35e-07	8.71e-06	5.24919	DOWN
KLRG1	-1.4201	0.0791	-10.0443	4.66e-12	2.24e-10	17.4004	DOWN
MLPH	-1.41999	-0.209293	-3.19697	0.00286371	0.00911843	-2.56724	DOWN
SSPN	-1.41895	-0.0238584	-7.73594	3.29e-09	6.42e-08	10.8623	DOWN
IP6K3	-1.41889	-0.263665	-3.33756	0.00195209	0.0065483	-2.20478	DOWN
C22orf15	-1.41831	0.353715	-4.10803	0.000215333	0.000981015	-0.089366	DOWN
PTPLA	-1.41771	0.0486073	-5.18944	8.09e-06	5.68e-05	3.11795	DOWN
NXF5	-1.41741	0.259887	-5.03476	1.3e-05	8.64e-05	2.64902	DOWN
KCNK3	-1.41605	-0.0107829	-4.78599	2.8e-05	0.00016703	1.90029	DOWN
SH2B3	-1.41602	0.0712744	-6.57982	1.1e-07	1.37e-06	7.37497	DOWN
VEGFC	-1.41591	-0.236515	-4.99007	1.5e-05	9.72e-05	2.51396	DOWN
EFHA2	-1.41573	-0.237676	-6.47338	1.52e-07	1.8e-06	7.04951	DOWN
PRSS30P	-1.41552	0.0761888	-6.51177	1.35e-07	1.63e-06	7.16695	DOWN
GPR4	-1.41536	0.299746	-5.90492	8.82e-07	8.31e-06	5.30629	DOWN
SEMA6D	-1.41458	0.046633	-4.51817	6.31e-05	0.000336945	1.1039	DOWN
RCSD1	-1.41387	0.0294647	-7.54384	5.85e-09	1.06e-07	10.2905	DOWN
TM6SF1	-1.41318	0.0109972	-5.45544	3.55e-06	2.78e-05	3.92877	DOWN
CCL8	-1.41236	0.297606	-2.98379	0.00504986	0.0147542	-3.09981	DOWN
SPTLC3	-1.41092	-0.0511727	-4.91762	1.87e-05	0.000118066	2.29551	DOWN
HFM1	-1.41089	0.0612437	-3.91774	0.0003764	0.0015884	-0.62929	DOWN
FLJ45872	-1.41081	0.170732	-6.21726	3.35e-07	3.6e-06	6.26483	DOWN
HIC1	-1.41063	0.0533644	-6.10905	4.69e-07	4.82e-06	5.93283	DOWN
GUCY1A3	-1.41057	-0.0733757	-8.0292	1.38e-09	3.06e-08	11.7281	DOWN
SERPINI2	-1.40905	0.150842	-3.17799	0.00301411	0.00953424	-2.6155	DOWN
ZDHHC14	-1.40874	-0.153532	-7.55882	5.59e-09	1.02e-07	10.3352	DOWN
CAT	-1.40856	-0.331939	-7.77046	2.97e-09	5.84e-08	10.9647	DOWN
FCGR3A	-1.40787	0.0913226	-3.94682	0.000345787	0.00147506	-0.547425	DOWN
ZFP36L2	-1.40732	0.0458316	-6.66054	8.55e-08	1.1e-06	7.62142	DOWN
ARHGEF40	-1.40727	0.0166518	-8.30334	6.19e-10	1.54e-08	12.5291	DOWN
PKD2	-1.40636	-0.127666	-9.12442	5.88e-11	1.97e-09	14.8747	DOWN
C21orf71	-1.40603	-0.183551	-4.05299	0.000253283	0.00112746	-0.246529	DOWN
DNAH10	-1.40599	0.111757	-5.00147	1.44e-05	9.43e-05	2.54839	DOWN
MMP23B	-1.40591	-0.121078	-5.81496	1.17e-06	1.06e-05	5.0302	DOWN
ERBB4	-1.40587	-0.213393	-5.87319	9.73e-07	9.03e-06	5.20888	DOWN
BEX5	-1.40581	-0.189754	-3.08189	0.00389805	0.0118516	-2.85738	DOWN
EPDR1	-1.40451	-0.370878	-5.18671	8.16e-06	5.73e-05	3.10966	DOWN
DNAH12	-1.40426	0.162045	-3.19596	0.00287152	0.00913554	-2.5698	DOWN
TFPI	-1.40415	-0.322135	-3.89387	0.000403492	0.00169125	-0.696321	DOWN
C1orf21	-1.40411	-0.27089	-5.61052	2.2e-06	1.84e-05	4.40336	DOWN
TIMP4	-1.4038	0.125644	-2.57626	0.0141683	0.0356403	-4.05309	DOWN
SLC16A11	-1.40321	-0.0618755	-6.47923	1.49e-07	1.78e-06	7.06743	DOWN
C9orf125	-1.40311	-0.485465	-3.55433	0.00106738	0.0039249	-1.63013	DOWN
MEOX1	-1.401	0.556965	-3.59913	0.000940494	0.00352507	-1.50915	DOWN
FAM3D	-1.40092	0.0250938	-2.97244	0.00520198	0.0151451	-3.12753	DOWN
STK33	-1.40076	-0.140547	-4.82563	2.48e-05	0.000150941	2.01906	DOWN
MEIS2	-1.40052	-0.0621482	-6.20533	3.48e-07	3.71e-06	6.22824	DOWN
FGL2	-1.39993	-0.193587	-3.72979	0.000648117	0.00254957	-1.15231	DOWN
CRTAP	-1.39882	-0.195402	-6.3632	2.14e-07	2.43e-06	6.71221	DOWN
SLC15A2	-1.39648	0.164074	-3.96448	0.000328401	0.00141047	-0.497613	DOWN
2022-03-02	-1.39593	-0.218682	-9.6889	1.23e-11	5.23e-10	16.4378	DOWN
C2CD4B	-1.39494	0.255141	-2.75325	0.00913435	0.0245261	-3.65025	DOWN
ZNF503-AS1	-1.39445	-0.172595	-3.48376	0.00130127	0.00464597	-1.81919	DOWN
OR52N4	-1.39398	0.275739	-4.20815	0.000160032	0.000758297	0.198468	DOWN
C15orf52	-1.39396	-0.2057	-5.26304	6.45e-06	4.66e-05	3.3418	DOWN
RFTN1	-1.39391	-0.179625	-8.08519	1.17e-09	2.66e-08	11.8924	DOWN
ATP13A4	-1.39297	-0.272874	-3.39588	0.00166188	0.00571312	-2.05199	DOWN
VASH1	-1.39229	0.153616	-5.04327	1.27e-05	8.44e-05	2.67477	DOWN
DAO	-1.39159	0.370571	-3.58349	0.000983053	0.00365936	-1.55148	DOWN
TMEM163	-1.38957	-0.401325	-2.13725	0.0393369	0.083715	-4.96873	DOWN
RGS5	-1.38898	-0.206644	-7.14758	1.93e-08	3.01e-07	9.10037	DOWN
C10orf54	-1.38877	0.293464	-6.40909	1.85e-07	2.14e-06	6.85275	DOWN
SV2B	-1.3885	-0.0457739	-4.08761	0.000228716	0.0010344	-0.147768	DOWN
FAM180B	-1.3884	0.231554	-4.71475	3.48e-05	0.000200054	1.68735	DOWN
LILRA2	-1.38836	0.426404	-2.82947	0.00752795	0.0208244	-3.47138	DOWN
EDNRA	-1.38823	-0.0925563	-6.63815	9.16e-08	1.17e-06	7.55307	DOWN
FRY	-1.38773	-0.113609	-7.3464	1.06e-08	1.79e-07	9.6992	DOWN
DKFZP761C1711	-1.38591	0.137138	-5.81198	1.18e-06	1.07e-05	5.02106	DOWN
SIGLEC1	-1.38551	0.0946921	-4.91613	1.88e-05	0.000118469	2.29103	DOWN
P2RX1	-1.3852	-0.0754049	-6.51702	1.33e-07	1.61e-06	7.18302	DOWN
AHNAK	-1.38471	-0.243586	-6.26865	2.86e-07	3.12e-06	6.42243	DOWN
LOC100130938	-1.38434	0.169486	-7.55026	5.74e-09	1.04e-07	10.3097	DOWN
PDGFRA	-1.38423	-0.154474	-6.18084	3.75e-07	3.97e-06	6.15311	DOWN
C15orf59	-1.38369	-0.279771	-5.60814	2.21e-06	1.85e-05	4.39606	DOWN
HYMAI	-1.38072	0.345236	-4.11477	0.000211084	0.000964285	-0.0700594	DOWN
PTCHD1	-1.38056	0.290943	-2.54381	0.0153309	0.0380023	-4.12495	DOWN
PHACTR1	-1.38021	-0.052205	-5.4789	3.31e-06	2.62e-05	4.0005	DOWN
NPY5R	-1.38007	0.085945	-6.83858	4.95e-08	6.82e-07	8.1638	DOWN
SLC16A12	-1.38001	-0.225871	-9.87115	7.45e-12	3.41e-10	16.9335	DOWN
CX3CL1	-1.37785	0.115041	-3.5115	0.00120398	0.00435586	-1.74509	DOWN
CD81	-1.37773	0.0519711	-7.66575	4.06e-09	7.73e-08	10.6538	DOWN
CARD16	-1.37763	0.130234	-6.27257	2.83e-07	3.09e-06	6.43445	DOWN
GPD1L	-1.377	-0.0459854	-5.70235	1.65e-06	1.43e-05	4.68478	DOWN
EGFL8	-1.37697	0.0474434	-6.05997	5.46e-07	5.48e-06	5.7822	DOWN
AQP2	-1.37665	0.972065	-2.91706	0.0060087	0.0171697	-3.26196	DOWN
TSPAN19	-1.37592	-0.193652	-2.113	0.0414936	0.0874662	-5.01554	DOWN
GHRL	-1.37562	0.137102	-3.48607	0.00129289	0.00462497	-1.81303	DOWN
PTGDR	-1.3753	-0.0102414	-8.05857	1.27e-09	2.85e-08	11.8143	DOWN
ZYX	-1.37505	0.157063	-5.57041	2.49e-06	2.05e-05	4.2805	DOWN
TECTA	-1.37479	0.776835	-4.41095	8.72e-05	0.000444933	0.788534	DOWN
PRSS12	-1.37429	-0.609927	-2.67891	0.0110033	0.0287505	-3.82165	DOWN
SNCA	-1.37346	-0.263549	-3.74577	0.000619064	0.00244901	-1.10827	DOWN
MYL3	-1.37273	-0.0129032	-7.45578	7.62e-09	1.34e-07	10.0272	DOWN
C2orf73	-1.37227	0.23503	-5.45277	3.58e-06	2.8e-05	3.92062	DOWN
LOC283713	-1.37103	-0.0991365	-5.27467	6.22e-06	4.51e-05	3.3772	DOWN
JPH4	-1.37042	-0.30787	-9.39053	2.79e-11	1.05e-09	15.6167	DOWN
LCAT	-1.37029	-0.219306	-6.96495	3.37e-08	4.88e-07	8.54761	DOWN
SORT1	-1.37004	-0.158923	-7.57188	5.38e-09	9.85e-08	10.3742	DOWN
MFSD2A	-1.37001	0.0595317	-3.22968	0.00262102	0.00844455	-2.48366	DOWN
ZBTB47	-1.3695	0.022617	-8.2831	6.56e-10	1.61e-08	12.4702	DOWN
TTLL7	-1.3695	-0.286792	-4.53639	5.97e-05	0.000321796	1.15771	DOWN
SOCS3	-1.36941	0.319005	-2.99078	0.00495813	0.0145206	-3.08268	DOWN
TMSB15A	-1.36939	0.0168984	-3.21024	0.00276278	0.00883716	-2.53339	DOWN
CASS4	-1.36901	0.173413	-6.88957	4.24e-08	5.97e-07	8.31878	DOWN
PTGER2	-1.36806	0.105308	-4.05481	0.000251928	0.0011235	-0.241341	DOWN
SPI1	-1.36773	-0.0384347	-4.94153	1.74e-05	0.000110772	2.36756	DOWN
P2RX7	-1.36698	0.017128	-5.8629	1e-06	9.29e-06	5.17731	DOWN
MYO7B	-1.36603	0.0252081	-5.4446	3.68e-06	2.86e-05	3.89566	DOWN
PTN	-1.36573	-0.20507	-3.41868	0.00156005	0.00541008	-1.99188	DOWN
PLCL1	-1.36569	-0.049863	-4.50124	6.64e-05	0.000352046	1.05396	DOWN
SEMA3E	-1.36484	0.153402	-3.52912	0.00114587	0.00417541	-1.69788	DOWN
DLL4	-1.36429	0.123756	-3.74813	0.00061488	0.00243645	-1.10176	DOWN
NCOA7	-1.36291	0.534267	-3.52361	0.00116373	0.004232	-1.71265	DOWN
BTNL8	-1.36262	-0.0753707	-4.9814	1.54e-05	9.95e-05	2.48781	DOWN
PABPC5	-1.36258	0.252009	-8.0918	1.15e-09	2.62e-08	11.9118	DOWN
NFKBIA	-1.36241	0.239949	-4.30555	0.000119681	0.000586911	0.480767	DOWN
SLC9A9	-1.36132	-0.262977	-6.88222	4.34e-08	6.09e-07	8.29647	DOWN
LPPR3	-1.36107	0.129416	-2.96268	0.00533639	0.0154784	-3.15134	DOWN
GABRB2	-1.36071	0.0990232	-3.13938	0.00334363	0.0103911	-2.7132	DOWN
FABP5	-1.36037	0.0520577	-4.36142	0.000101234	0.000507663	0.643637	DOWN
HBQ1	-1.35929	0.0406892	-4.1609	0.000184137	0.000855739	0.0623345	DOWN
ZCCHC5	-1.3585	0.33514	-4.58714	5.12e-05	0.000280519	1.30786	DOWN
FAM66C	-1.35697	-0.224861	-6.48637	1.46e-07	1.74e-06	7.08925	DOWN
SMAD7	-1.35652	0.086018	-6.69411	7.71e-08	1.01e-06	7.72381	DOWN
SNX1	-1.35603	-0.198285	-8.12611	1.04e-09	2.4e-08	12.0122	DOWN
LONRF3	-1.35594	-0.344801	-4.24855	0.00014189	0.000679883	0.315316	DOWN
LRRC4B	-1.35572	0.0355556	-7.49882	6.69e-09	1.19e-07	10.156	DOWN
TSPAN32	-1.35527	-0.111601	-8.88837	1.15e-10	3.56e-09	14.2089	DOWN
PRSS57	-1.35517	0.23126	-3.13514	0.00338178	0.0104886	-2.72387	DOWN
PRDM5	-1.35421	0.00867521	-9.17088	5.16e-11	1.78e-09	15.0049	DOWN
CC2D2A	-1.35362	-0.013194	-7.19757	1.66e-08	2.64e-07	9.25122	DOWN
C1orf150	-1.35323	0.674641	-3.54171	0.001106	0.00404777	-1.66407	DOWN
IL12A	-1.35239	0.468099	-3.27348	0.00232663	0.00762942	-2.37104	DOWN
PRKCH	-1.35159	0.35002	-6.42437	1.77e-07	2.05e-06	6.89954	DOWN
TSNAXIP1	-1.35113	0.326382	-4.73365	3.28e-05	0.000190863	1.74377	DOWN
PTPRT	-1.35057	0.312688	-2.52272	0.0161327	0.0396733	-4.17132	DOWN
PROS1	-1.35008	-0.0483261	-6.56681	1.14e-07	1.41e-06	7.33522	DOWN
MCAM	-1.34997	-0.0399916	-4.79921	2.69e-05	0.00016143	1.93986	DOWN
LCA5L	-1.34917	0.349856	-4.66288	4.07e-05	0.000229185	1.53277	DOWN
PLG	-1.34881	0.577137	-3.55626	0.00106159	0.00390758	-1.62493	DOWN
HLA-DMA	-1.34842	-0.023356	-5.89482	9.1e-07	8.52e-06	5.27528	DOWN
TMEM213	-1.34812	0.209563	-3.0523	0.00421638	0.0126689	-2.931	DOWN
ALOX5AP	-1.34788	0.355232	-3.28456	0.00225729	0.00743903	-2.34241	DOWN
HSD17B2	-1.34748	-0.326543	-3.18107	0.00298925	0.00946139	-2.60769	DOWN
LOC283075	-1.34743	0.0154287	-8.16642	9.23e-10	2.16e-08	12.1301	DOWN
KAT2B	-1.34557	0.0912774	-6.69461	7.7e-08	1.01e-06	7.72534	DOWN
LOC100131825	-1.34556	0.216748	-4.61881	4.65e-05	0.000258582	1.40181	DOWN
SESN1	-1.34519	0.00363693	-5.53592	2.77e-06	2.25e-05	4.17492	DOWN
TWIST2	-1.34461	-0.197763	-5.60129	2.26e-06	1.88e-05	4.37507	DOWN
SPRY1	-1.34426	0.00687508	-6.075	5.21e-07	5.26e-06	5.82832	DOWN
LOC401093	-1.34326	0.128331	-3.8424	0.000468494	0.00192549	-0.840245	DOWN
PNMAL2	-1.34307	-0.0410538	-6.00642	6.44e-07	6.35e-06	5.61783	DOWN
RDX	-1.34242	-0.118026	-5.66791	1.84e-06	1.57e-05	4.5792	DOWN
MYOZ3	-1.342	0.0771082	-5.63397	2.04e-06	1.72e-05	4.47519	DOWN
FOXS1	-1.34148	0.170476	-4.91763	1.87e-05	0.000118066	2.29556	DOWN
GPRC5A	-1.34123	-0.213643	-4.86145	2.22e-05	0.000137261	2.12659	DOWN
STON1	-1.34095	-0.075319	-7.28153	1.29e-08	2.12e-07	9.50417	DOWN
SIGLEC6	-1.34085	-0.0983991	-5.44453	3.68e-06	2.86e-05	3.89544	DOWN
FBXO15	-1.34059	0.201499	-3.7474	0.000616179	0.00243982	-1.10379	DOWN
EFNB2	-1.34051	-0.0886237	-5.40126	4.2e-06	3.21e-05	3.76326	DOWN
GJD3	-1.34026	-0.0621327	-7.58193	5.22e-09	9.65e-08	10.4042	DOWN
TSPAN4	-1.33974	-0.444831	-7.8207	2.56e-09	5.15e-08	11.1135	DOWN
SUSD5	-1.33911	-0.0649966	-4.43441	8.13e-05	0.000420146	0.85735	DOWN
C2orf72	-1.33806	0.0120348	-4.46869	7.33e-05	0.00038364	0.958087	DOWN
CELA2A	-1.33686	0.351838	-4.37379	9.75e-05	0.000491204	0.679772	DOWN
SLC7A7	-1.33656	-0.0612681	-5.6382	2.02e-06	1.7e-05	4.48817	DOWN
SMOC2	-1.33602	0.123981	-4.51227	6.43e-05	0.000342339	1.08649	DOWN
PLEKHO2	-1.33575	-0.0202123	-10.0855	4.17e-12	2.04e-10	17.511	DOWN
SLC5A4	-1.33499	0.241676	-4.75117	3.11e-05	0.000183102	1.7961	DOWN
MOGAT1	-1.33493	0.0139146	-5.27953	6.13e-06	4.45e-05	3.392	DOWN
NAP1L5	-1.33484	-0.147934	-4.72925	3.33e-05	0.000192639	1.73061	DOWN
ADH4	-1.33419	-0.0315515	-2.61581	0.012861	0.0328339	-3.96465	DOWN
FOXO1	-1.33133	0.074669	-7.35357	1.04e-08	1.76e-07	9.72073	DOWN
CFL2	-1.33093	-0.168468	-5.35361	4.87e-06	3.66e-05	3.61783	DOWN
ITGBL1	-1.32947	-0.0749387	-3.76962	0.000578035	0.00230768	-1.04238	DOWN
PIH1D2	-1.32873	0.296696	-4.61913	4.65e-05	0.000258397	1.40276	DOWN
B2M	-1.32857	0.200647	-4.61852	4.66e-05	0.000258748	1.40093	DOWN
CCDC30	-1.32757	0.100377	-4.68474	3.81e-05	0.000216584	1.59787	DOWN
IL18RAP	-1.32747	0.124838	-5.37449	4.57e-06	3.46e-05	3.68154	DOWN
PWRN1	-1.32701	0.0682401	-4.99388	1.48e-05	9.62e-05	2.52548	DOWN
SLC16A4	-1.32676	-0.415393	-4.59153	5.06e-05	0.00027731	1.32087	DOWN
KDM6B	-1.32661	0.0942695	-3.41348	0.00158276	0.00547834	-2.00562	DOWN
LILRB2	-1.32624	0.182816	-4.59031	5.07e-05	0.000278185	1.31726	DOWN
SERPING1	-1.32618	0.0711735	-10.2491	2.69e-12	1.39e-10	17.9474	DOWN
FERMT2	-1.32618	-0.234168	-10.6211	1.01e-12	5.93e-11	18.9266	DOWN
SLC16A2	-1.32611	-0.155392	-6.34407	2.27e-07	2.56e-06	6.65359	DOWN
LIM2	-1.32604	0.243891	-3.37078	0.00178134	0.00606721	-2.11793	DOWN
MNS1	-1.3259	0.133924	-3.74783	0.000615408	0.0024381	-1.10258	DOWN
SLC7A2	-1.3254	-0.128377	-3.68744	0.000731621	0.00283601	-1.26861	DOWN
F10	-1.32476	0.236111	-8.96087	9.34e-11	2.94e-09	14.4141	DOWN
TSC22D1	-1.32437	-0.129234	-8.29741	6.29e-10	1.56e-08	12.5118	DOWN
GGTLC2	-1.32411	0.0808948	-6.04807	5.66e-07	5.66e-06	5.74569	DOWN
ASZ1	-1.32341	0.223937	-3.50343	0.00123155	0.00443929	-1.76668	DOWN
ZC4H2	-1.32282	-0.18805	-7.40716	8.82e-09	1.53e-07	9.88152	DOWN
PDGFRB	-1.32186	0.233238	-5.77148	1.33e-06	1.19e-05	4.8968	DOWN
PDE7B	-1.32145	-0.164259	-4.45517	7.64e-05	0.000397979	0.918327	DOWN
C20orf160	-1.32086	-0.391497	-8.50724	3.42e-10	9.21e-09	13.1192	DOWN
AGBL1	-1.32063	0.347639	-4.68584	3.8e-05	0.000215971	1.60116	DOWN
HYAL2	-1.31972	0.0761605	-9.13431	5.72e-11	1.93e-09	14.9024	DOWN
SERPINB9	-1.31924	-0.109432	-4.74408	3.18e-05	0.000186398	1.77493	DOWN
KIAA0754	-1.31905	0.23043	-3.35173	0.0018774	0.00634077	-2.16778	DOWN
ID1	-1.31815	-0.288988	-4.61273	4.74e-05	0.000262464	1.38376	DOWN
TRIM63	-1.31704	0.0764777	-3.27308	0.00232913	0.00763302	-2.37206	DOWN
IGFBP7	-1.31593	0.0345073	-7.02613	2.8e-08	4.15e-07	8.73306	DOWN
TNFSF10	-1.31553	-0.0730848	-4.8199	2.52e-05	0.000153094	2.00189	DOWN
GLP2R	-1.31518	0.401127	-7.84117	2.41e-09	4.88e-08	11.174	DOWN
LOC286437	-1.31489	0.166556	-5.13597	9.54e-06	6.58e-05	2.95558	DOWN
TJP1	-1.31471	-0.00278486	-9.93546	6.26e-12	2.92e-10	17.1074	DOWN
NCF2	-1.31447	0.00470679	-5.55782	2.59e-06	2.11e-05	4.24196	DOWN
ANXA6	-1.31413	0.148011	-7.46907	7.32e-09	1.29e-07	10.067	DOWN
IFI27	-1.31208	-0.390877	-5.31458	5.5e-06	4.05e-05	3.49879	DOWN
ARHGAP44	-1.31191	-0.396238	-5.69903	1.67e-06	1.45e-05	4.67462	DOWN
PCDHA12	-1.31074	-0.0887902	-3.43665	0.00148404	0.00518697	-1.94435	DOWN
FAM19A2	-1.30815	0.101141	-4.82197	2.5e-05	0.000152342	2.00809	DOWN
CACNB2	-1.30727	0.237136	-8.99048	8.58e-11	2.72e-09	14.4978	DOWN
AKAP13	-1.30476	0.0179364	-7.32836	1.12e-08	1.88e-07	9.64498	DOWN
COLEC10	-1.30471	0.176831	-3.70481	0.000696183	0.00271315	-1.22098	DOWN
TLR7	-1.30446	0.224947	-3.75418	0.000604285	0.00239971	-1.08506	DOWN
EHD2	-1.30443	-0.255147	-5.12439	9.89e-06	6.77e-05	2.92047	DOWN
ZNF204P	-1.30438	-0.247325	-6.20503	3.48e-07	3.72e-06	6.22733	DOWN
FOXJ1	-1.30397	-0.286402	-2.36599	0.0233998	0.0541071	-4.50728	DOWN
LOC283454	-1.30382	0.0313252	-2.37098	0.0231285	0.0535783	-4.49681	DOWN
KLK11	-1.30135	-0.458501	-2.17584	0.0361094	0.0778054	-4.89339	DOWN
LIN7A	-1.3007	-0.0626953	-4.45093	7.73e-05	0.000402325	0.905872	DOWN
LDLR	-1.30064	0.19664	-4.66964	3.99e-05	0.00022536	1.5529	DOWN
C1orf151-NBL1	-1.29953	-0.149628	-7.87294	2.19e-09	4.49e-08	11.2679	DOWN
OR4C46	-1.29867	0.0369777	-4.66796	4.01e-05	0.000226339	1.5479	DOWN
ZNF608	-1.2986	-0.270571	-6.855	4.71e-08	6.54e-07	8.21374	DOWN
RILPL2	-1.29694	-0.215317	-9.30513	3.54e-11	1.27e-09	15.3796	DOWN
FLJ45684	-1.29687	0.12478	-4.50536	6.56e-05	0.000348614	1.06612	DOWN
WDR78	-1.29683	0.191193	-4.85295	2.28e-05	0.000140326	2.10104	DOWN
C3orf70	-1.29543	-0.280029	-4.14541	0.000192786	0.000890417	0.0178258	DOWN
ALDH1A1	-1.29537	-0.404341	-2.80201	0.00807366	0.0220729	-3.53619	DOWN
PTH1R	-1.29457	-0.0863705	-8.96614	9.2e-11	2.9e-09	14.429	DOWN
COL6A2	-1.29451	0.0387048	-5.33325	5.19e-06	3.86e-05	3.55572	DOWN
NUPR1	-1.29382	-0.319378	-6.98812	3.14e-08	4.58e-07	8.61787	DOWN
RHOBTB1	-1.29296	-0.0493902	-7.21243	1.59e-08	2.54e-07	9.29604	DOWN
AQP9	-1.29285	0.103973	-3.15377	0.00321698	0.0100564	-2.67686	DOWN
GNG13	-1.29273	0.119325	-3.99818	0.000297535	0.00129711	-0.402255	DOWN
EGFEM1P	-1.2926	-0.0495498	-6.33132	2.36e-07	2.65e-06	6.61453	DOWN
CABLES1	-1.29191	-0.237433	-5.94646	7.76e-07	7.44e-06	5.43379	DOWN
TMEM55A	-1.29187	-0.0262438	-6.92233	3.84e-08	5.47e-07	8.41828	DOWN
ITPRIP	-1.29124	0.0921262	-6.17648	3.8e-07	4.02e-06	6.13974	DOWN
FYCO1	-1.29103	-0.0319242	-8.14872	9.72e-10	2.26e-08	12.0784	DOWN
KIR2DL2	-1.29085	0.25696	-2.8033	0.00804712	0.022017	-3.53314	DOWN
RAB9B	-1.29069	-0.0808893	-6.49952	1.4e-07	1.68e-06	7.12948	DOWN
CYBB	-1.28898	0.101498	-4.54709	5.78e-05	0.000312702	1.18933	DOWN
CHURC1	-1.28879	0.15766	-4.75838	3.04e-05	0.000179709	1.81767	DOWN
MAGEH1	-1.28833	-0.26571	-9.11429	6.05e-11	2.02e-09	14.8463	DOWN
ATP8A1	-1.28775	-0.0935249	-4.58943	5.09e-05	0.000278715	1.31466	DOWN
LINC00189	-1.28662	0.379796	-3.0978	0.00373654	0.0114212	-2.81765	DOWN
GZMH	-1.28624	-0.0655695	-3.54864	0.00108463	0.00398026	-1.64544	DOWN
C17orf110	-1.28623	-0.179055	-2.78592	0.00841023	0.0228581	-3.57397	DOWN
CYP4V2	-1.28575	-0.138676	-4.02405	0.000275781	0.0012142	-0.328853	DOWN
ST6GALNAC5	-1.28517	-0.0537341	-4.93489	1.77e-05	0.000112657	2.34754	DOWN
BEX4	-1.28444	-0.24021	-6.47573	1.51e-07	1.79e-06	7.05671	DOWN
KNDC1	-1.28357	-0.0503195	-4.13844	0.000196809	0.000905516	-0.00219897	DOWN
SGCE	-1.28344	-0.0770145	-6.57076	1.13e-07	1.4e-06	7.34729	DOWN
LOC284080	-1.28303	-0.240986	-3.74209	0.000625633	0.00247096	-1.11841	DOWN
MYLK4	-1.28139	-0.117999	-4.92118	1.85e-05	0.000116953	2.30623	DOWN
FAM18A	-1.28093	0.0364086	-4.60438	4.86e-05	0.000268243	1.35899	DOWN
LGALS4	-1.27982	0.52129	-2.77474	0.00865188	0.0234271	-3.60015	DOWN
VNN2	-1.27955	0.0868851	-4.10342	0.000218287	0.000992812	-0.102567	DOWN
EFCAB10	-1.27938	-0.0988894	-2.76962	0.00876469	0.0236883	-3.61211	DOWN
MGLL	-1.27936	-0.376689	-4.78567	2.8e-05	0.000167143	1.89931	DOWN
CAB39L	-1.27924	-0.0985195	-9.78463	9.43e-12	4.13e-10	16.6987	DOWN
FAM153B	-1.27923	-0.044998	-2.86327	0.00690351	0.0193223	-3.39105	DOWN
COL4A4	-1.27884	-0.286168	-3.61179	0.000907351	0.00341852	-1.47483	DOWN
ARHGEF15	-1.2783	0.073585	-8.77037	1.61e-10	4.77e-09	13.8734	DOWN
HCG26	-1.27826	-0.136908	-4.26228	0.000136197	0.000656949	0.355096	DOWN
NME9	-1.27826	0.365916	-4.56199	5.53e-05	0.000300393	1.23341	DOWN
SLC5A8	-1.27813	0.0622074	-2.38634	0.0223123	0.052035	-4.46452	DOWN
HHEX	-1.27789	-0.0106801	-4.09034	0.000226877	0.00102694	-0.13995	DOWN
SEC14L4	-1.27772	0.0394379	-5.34968	4.93e-06	3.7e-05	3.60585	DOWN
VASN	-1.27727	-0.0759807	-5.67296	1.81e-06	1.55e-05	4.59468	DOWN
NFIA	-1.27633	-0.174906	-6.96002	3.42e-08	4.94e-07	8.53264	DOWN
CD74	-1.27596	0.0676793	-3.89604	0.000400947	0.00168155	-0.69022	DOWN
VNN3	-1.27575	0.0172556	-3.52533	0.00115813	0.00421375	-1.70804	DOWN
C9orf135	-1.27515	0.163132	-2.62417	0.0125993	0.032268	-3.94584	DOWN
KIAA0355	-1.27417	0.0978456	-10.2176	2.93e-12	1.5e-10	17.8635	DOWN
JPH2	-1.27394	-0.160849	-6.24724	3.06e-07	3.31e-06	6.35677	DOWN
UBXN10	-1.27255	0.0265386	-3.45967	0.00139186	0.00491456	-1.88331	DOWN
RAB44	-1.27203	0.0971071	-3.36321	0.00181891	0.00617871	-2.13774	DOWN
WTIP	-1.27194	-0.402419	-7.03132	2.75e-08	4.09e-07	8.74877	DOWN
LOC100505933	-1.27163	-0.111108	-6.35947	2.16e-07	2.46e-06	6.70078	DOWN
CTSF	-1.27143	-0.272075	-6.95081	3.52e-08	5.05e-07	8.50472	DOWN
SCGN	-1.27141	0.519523	-2.53463	0.0156753	0.0387149	-4.14517	DOWN
PPAP2A	-1.27128	0.145585	-9.68073	1.25e-11	5.33e-10	16.4154	DOWN
ROR1	-1.27037	-0.0947855	-4.12704	0.000203565	0.00093307	-0.0349104	DOWN
LOC339975	-1.27003	-0.16619	-4.18065	0.000173657	0.000812766	0.119174	DOWN
C5orf56	-1.26984	-0.000135873	-3.96192	0.000330861	0.00141948	-0.504822	DOWN
SLC19A3	-1.26932	0.254934	-5.43665	3.77e-06	2.92e-05	3.87135	DOWN
NFASC	-1.26931	-0.0673887	-5.17538	8.45e-06	5.92e-05	3.07523	DOWN
BVES	-1.26894	-0.174283	-4.59607	4.99e-05	0.000274178	1.33433	DOWN
EMP1	-1.26618	-0.02352	-4.47291	7.24e-05	0.000379605	0.970514	DOWN
KLHDC1	-1.26595	-0.340788	-6.15209	4.1e-07	4.3e-06	6.06491	DOWN
FMOD	-1.26567	-0.0211235	-6.30478	2.56e-07	2.84e-06	6.53317	DOWN
FAM167A	-1.26565	0.146848	-2.68311	0.0108891	0.0284986	-3.81205	DOWN
PTPN5	-1.26548	-0.0239741	-3.71203	0.000681934	0.00266477	-1.20114	DOWN
MNDA	-1.26529	0.0814572	-3.83955	0.000472381	0.0019378	-0.848199	DOWN
VSIG10	-1.26474	-0.338579	-4.66547	4.04e-05	0.000227588	1.54048	DOWN
TCF7L1	-1.26447	0.033301	-4.36039	0.000101549	0.000508775	0.64061	DOWN
HCST	-1.26252	0.0148692	-6.00241	6.52e-07	6.41e-06	5.60552	DOWN
EEF2K	-1.26225	0.105826	-6.31975	2.44e-07	2.74e-06	6.57908	DOWN
LOC100130920	-1.26175	0.459672	-2.88105	0.00659479	0.0185881	-3.34855	DOWN
ACP5	-1.26064	0.0286935	-5.8577	1.02e-06	9.43e-06	5.16135	DOWN
LRRC70	-1.25996	0.131213	-5.83175	1.11e-06	1.01e-05	5.08173	DOWN
C13orf30	-1.25953	0.0262219	-3.30484	0.00213549	0.00707948	-2.28989	DOWN
AK1	-1.25903	-0.051289	-6.67163	8.26e-08	1.07e-06	7.65524	DOWN
DOK2	-1.25811	0.111042	-3.90142	0.000394724	0.00165897	-0.675138	DOWN
GNG2	-1.2576	0.00690199	-5.11374	1.02e-05	6.96e-05	2.88816	DOWN
MS4A14	-1.2573	0.176198	-3.49685	0.00125447	0.00450475	-1.78427	DOWN
PTPRG	-1.25649	-0.130876	-5.58862	2.35e-06	1.95e-05	4.33629	DOWN
APBB1	-1.25594	0.247109	-4.45258	7.7e-05	0.000400615	0.910724	DOWN
C10orf93	-1.2559	0.612536	-4.40579	8.86e-05	0.00045139	0.773433	DOWN
EPB41L5	-1.25438	0.0286124	-4.25571	0.000138895	0.000668035	0.33604	DOWN
2022-09-08	-1.25345	-0.0615775	-7.40152	8.97e-09	1.55e-07	9.86462	DOWN
CTSW	-1.2523	-0.0402104	-2.75752	0.00903667	0.0243176	-3.64033	DOWN
CYP2G1P	-1.25155	0.386532	-4.85909	2.24e-05	0.000138063	2.11949	DOWN
ZNF781	-1.25143	-0.214989	-6.56946	1.13e-07	1.41e-06	7.3433	DOWN
STK10	-1.25089	-0.00805637	-10.4023	1.79e-12	9.77e-11	18.353	DOWN
MS4A4E	-1.25064	0.512533	-4.42929	8.26e-05	0.000425452	0.842344	DOWN
RAB8B	-1.25047	-0.0459476	-7.18163	1.74e-08	2.76e-07	9.20313	DOWN
FAIM2	-1.25006	0.292956	-3.43977	0.00147121	0.00514961	-1.9361	DOWN
TNFSF13	-1.24913	0.31235	-3.98194	0.000312041	0.00135007	-0.448254	DOWN
PRL	-1.24786	0.266506	-2.4543	0.0190054	0.0455383	-4.31987	DOWN
ATF3	-1.24739	0.0668652	-3.1362	0.0033722	0.0104619	-2.72121	DOWN
IL6ST	-1.24706	-0.142622	-6.50806	1.37e-07	1.65e-06	7.1556	DOWN
PDE6A	-1.24687	-0.0417915	-4.27132	0.000132572	0.000641308	0.381319	DOWN
EMP3	-1.24588	0.180197	-4.68448	3.81e-05	0.000216697	1.59711	DOWN
ZBTB46	-1.24514	-0.127592	-5.68277	1.76e-06	1.51e-05	4.62475	DOWN
ZSCAN18	-1.2446	-0.232606	-5.54223	2.72e-06	2.21e-05	4.19425	DOWN
NKX6-2	-1.24428	0.266351	-3.17089	0.00307235	0.00968215	-2.63353	DOWN
TNAP	-1.24122	0.200948	-3.61184	0.000907228	0.00341852	-1.4747	DOWN
KCNMB4	-1.24075	-0.0576772	-4.20438	0.000161833	0.000766162	0.187607	DOWN
C6orf145	-1.2398	-0.0223827	-5.96707	7.28e-07	7.03e-06	5.49705	DOWN
MUC15	-1.23953	-0.103715	-3.71777	0.000670824	0.00262797	-1.18537	DOWN
SECISBP2L	-1.23907	0.0632344	-6.8074	5.45e-08	7.41e-07	8.06893	DOWN
PIRT	-1.2389	-0.173045	-4.37694	9.66e-05	0.000487147	0.688975	DOWN
KCNJ8	-1.2383	0.154132	-6.75561	6.39e-08	8.57e-07	7.91127	DOWN
NKX2-1	-1.23809	-0.484415	-2.30725	0.026811	0.0606474	-4.62912	DOWN
VENTX	-1.23797	-0.114971	-4.43344	8.15e-05	0.000421178	0.854496	DOWN
PTPLAD2	-1.23766	0.15078	-4.3782	9.63e-05	0.000485638	0.692674	DOWN
IGF2	-1.23745	0.0167983	-2.79596	0.00819861	0.0223668	-3.5504	DOWN
GAB3	-1.2367	-0.00717068	-7.68766	3.8e-09	7.32e-08	10.719	DOWN
ARHGAP25	-1.23667	-0.166611	-7.36132	1.01e-08	1.72e-07	9.744	DOWN
C8orf67	-1.23641	-0.146764	-3.57441	0.00100859	0.00374737	-1.57599	DOWN
PTGDR2	-1.23566	-0.0397947	-4.44744	7.82e-05	0.000405893	0.895634	DOWN
GPR34	-1.23552	0.0934541	-4.01919	0.000279748	0.00122992	-0.342662	DOWN
LOC285147	-1.23499	0.185241	-5.43672	3.77e-06	2.92e-05	3.87158	DOWN
LOC284276	-1.23488	-0.0858433	-4.15749	0.000186011	0.00086242	0.0525159	DOWN
EDIL3	-1.23408	0.0998462	-3.89676	0.000400112	0.0016787	-0.688211	DOWN
KCNE2	-1.23294	0.0753621	-5.70402	1.64e-06	1.43e-05	4.68992	DOWN
THSD4	-1.23276	-0.127116	-4.30779	0.000118883	0.000583523	0.487275	DOWN
SNX25	-1.23267	0.176214	-4.89796	1.98e-05	0.000124248	2.23636	DOWN
HLA-E	-1.23263	-0.034804	-7.57443	5.34e-09	9.8e-08	10.3818	DOWN
C15orf5	-1.23211	0.0638521	-4.48772	6.92e-05	0.00036459	1.01412	DOWN
CCR1	-1.23023	0.0902568	-5.27711	6.17e-06	4.49e-05	3.38466	DOWN
DSTN	-1.22922	-0.0330163	-10.309	2.3e-12	1.21e-10	18.1063	DOWN
CD14	-1.22852	-0.0845487	-6.31611	2.47e-07	2.76e-06	6.5679	DOWN
RGS18	-1.22837	0.104635	-3.46999	0.00135233	0.00479442	-1.85586	DOWN
BMP3	-1.22618	-0.149962	-2.42066	0.0205823	0.0486734	-4.39185	DOWN
HLA-DQB1	-1.2257	-0.253747	-3.34881	0.00189256	0.00638469	-2.17541	DOWN
RGL1	-1.22532	-0.224081	-6.50362	1.39e-07	1.67e-06	7.14204	DOWN
ANKRD20A8P	-1.22515	-0.214458	-5.27098	6.29e-06	4.56e-05	3.36598	DOWN
MAPRE2	-1.22507	-0.112608	-9.53415	1.88e-11	7.44e-10	16.0134	DOWN
LOC100130992	-1.22458	0.233433	-4.18188	0.000173026	0.000810335	0.122707	DOWN
KIR2DS2	-1.22397	0.161332	-3.37452	0.001763	0.00601037	-2.1081	DOWN
FGA	-1.22396	0.577048	-2.53715	0.0155801	0.0385234	-4.13963	DOWN
KCNK4	-1.22375	0.351017	-2.20753	0.0336365	0.073415	-4.83073	DOWN
ARMCX3-AS1	-1.22328	-0.022158	-5.23479	7.04e-06	5.03e-05	3.25581	DOWN
ARL3	-1.22328	-0.0778973	-5.82175	1.14e-06	1.04e-05	5.05102	DOWN
SLC25A34	-1.22201	-0.0244955	-3.87795	0.000422595	0.00175777	-0.740912	DOWN
ARHGEF25	-1.22119	-0.165203	-5.67221	1.82e-06	1.56e-05	4.59238	DOWN
TTN	-1.2206	0.275132	-4.41951	8.5e-05	0.000435388	0.813633	DOWN
NPHP1	-1.22025	0.164192	-5.26822	6.34e-06	4.59e-05	3.35757	DOWN
GNLY	-1.22017	-0.0557335	-3.90795	0.000387294	0.00163026	-0.656811	DOWN
PNRC1	-1.22004	-0.0381308	-9.55216	1.79e-11	7.13e-10	16.063	DOWN
HAS2	-1.21898	0.047854	-2.87084	0.00677051	0.0189972	-3.37298	DOWN
SLIT3	-1.21876	-0.163912	-5.59053	2.34e-06	1.94e-05	4.34211	DOWN
BTK	-1.21851	0.0778139	-6.11949	4.54e-07	4.69e-06	5.96488	DOWN
SLC12A4	-1.21826	0.0499318	-8.16997	9.13e-10	2.15e-08	12.1405	DOWN
LBH	-1.21797	-0.0086419	-6.9414	3.62e-08	5.18e-07	8.47616	DOWN
SGCB	-1.2178	-0.159649	-6.48209	1.48e-07	1.76e-06	7.07617	DOWN
ABCC6	-1.21747	-0.162256	-3.61949	0.000887746	0.00335395	-1.45392	DOWN
BEST1	-1.21629	-0.00599483	-7.77898	2.9e-09	5.71e-08	10.99	DOWN
SH3BGRL	-1.21516	0.0264187	-7.03688	2.71e-08	4.04e-07	8.76561	DOWN
LOC100128252	-1.21489	-0.136456	-3.68728	0.000731955	0.00283665	-1.26904	DOWN
C19orf38	-1.21316	0.161087	-4.2403	0.000145422	0.000696347	0.291431	DOWN
FAM110B	-1.21304	0.120872	-6.65967	8.57e-08	1.1e-06	7.61875	DOWN
FAM179A	-1.21277	0.185886	-4.39462	9.16e-05	0.000465293	0.740696	DOWN
TMEM200B	-1.21261	-0.220455	-4.03974	0.000263356	0.00116681	-0.284263	DOWN
SIRPA	-1.2126	-0.286409	-6.42309	1.78e-07	2.06e-06	6.89562	DOWN
PDE3B	-1.21214	-0.137085	-6.23776	3.15e-07	3.4e-06	6.3277	DOWN
FAM26E	-1.21199	0.149378	-3.65147	0.000810632	0.00309876	-1.3669	DOWN
IRX2	-1.21193	-0.338087	-2.99876	0.00485543	0.0142737	-3.06311	DOWN
HLA-DMB	-1.21184	-0.237656	-4.65769	4.13e-05	0.000232556	1.51734	DOWN
TMEM212	-1.21172	0.233162	-4.2658	0.000134775	0.000650518	0.365302	DOWN
TDRD9	-1.21121	0.122935	-3.45451	0.00141205	0.00497212	-1.89702	DOWN
PRKCDBP	-1.211	-0.185652	-5.66515	1.86e-06	1.59e-05	4.57074	DOWN
ZMAT1	-1.21072	-0.0307251	-3.78656	0.000550524	0.00221574	-0.995503	DOWN
PRKCB	-1.20976	-0.0558876	-5.01124	1.4e-05	9.18e-05	2.5779	DOWN
CFHR3	-1.20946	0.0993211	-5.32699	5.29e-06	3.92e-05	3.53664	DOWN
TMCC2	-1.20942	0.108432	-4.43366	8.15e-05	0.000420993	0.855156	DOWN
MYO15B	-1.20875	0.0112374	-3.93009	0.000363095	0.00153972	-0.594567	DOWN
FRMPD2	-1.2066	0.35264	-2.47796	0.0179632	0.0434313	-4.26884	DOWN
FLJ44635	-1.20642	0.186057	-3.83087	0.000484397	0.00197963	-0.872383	DOWN
LOC646324	-1.20576	0.120711	-6.29868	2.61e-07	2.88e-06	6.51448	DOWN
BEND7	-1.20524	-0.238597	-6.07907	5.14e-07	5.21e-06	5.84082	DOWN
LRRIQ1	-1.20523	0.157383	-3.32354	0.00202872	0.00676158	-2.24129	DOWN
C11orf67	-1.20518	-0.0143405	-9.10766	6.17e-11	2.06e-09	14.8276	DOWN
NEDD9	-1.20478	0.0946523	-5.03939	1.29e-05	8.53e-05	2.66303	DOWN
PKIA	-1.2047	-0.112415	-4.34463	0.000106463	0.000529732	0.59462	DOWN
ROS1	-1.20393	-0.0531635	-2.31655	0.0262428	0.0595604	-4.60999	DOWN
LOC100652824	-1.20362	0.337109	-2.89538	0.00635537	0.0180254	-3.31416	DOWN
SLFN11	-1.20301	-0.148137	-6.35927	2.16e-07	2.46e-06	6.70017	DOWN
ADCY5	-1.20279	-0.0185433	-5.36448	4.71e-06	3.56e-05	3.65099	DOWN
PLK3	-1.20236	0.321543	-3.91798	0.000376147	0.00158764	-0.628641	DOWN
KIAA1274	-1.2023	0.0204999	-6.09217	4.94e-07	5.04e-06	5.88103	DOWN
H3F3B	-1.20159	0.105991	-6.05266	5.58e-07	5.59e-06	5.75977	DOWN
GIMAP2	-1.20088	0.0951519	-4.78026	2.85e-05	0.000169516	1.88311	DOWN
ARHGEF3	-1.19997	-0.041351	-7.86231	2.26e-09	4.61e-08	11.2365	DOWN
EPB41L3	-1.1999	0.138716	-5.73215	1.51e-06	1.32e-05	4.77617	DOWN
NEK3	-1.19935	-0.154832	-7.39982	9.01e-09	1.56e-07	9.85952	DOWN
APOLD1	-1.19929	0.171999	-3.40391	0.00162533	0.00560605	-2.03085	DOWN
LOC100129846	-1.1983	0.341812	-2.3748	0.0229235	0.053198	-4.48881	DOWN
LOC100130000	-1.19813	-0.113852	-4.54882	5.75e-05	0.000311218	1.19446	DOWN
G0S2	-1.19781	-0.267188	-3.35365	0.00186752	0.00631134	-2.16277	DOWN
MAGEB16	-1.19741	0.172258	-3.05314	0.004207	0.0126443	-2.92892	DOWN
ZBED3	-1.19712	-0.0219639	-5.16739	8.66e-06	6.04e-05	3.05097	DOWN
ADPRH	-1.1964	-0.204916	-7.21717	1.57e-08	2.51e-07	9.31031	DOWN
TOX	-1.19512	-0.150808	-3.22918	0.00262462	0.00845367	-2.48496	DOWN
FRAS1	-1.19444	0.0377476	-4.7567	3.06e-05	0.000180523	1.81265	DOWN
LOC100128420	-1.19223	-0.0148791	-3.34122	0.00193251	0.00649464	-2.19522	DOWN
PDE1B	-1.19214	0.038374	-5.58403	2.39e-06	1.97e-05	4.32221	DOWN
KLHL3	-1.1915	0.268367	-5.0471	1.26e-05	8.35e-05	2.68635	DOWN
CHPT1	-1.19111	-0.0392234	-4.4807	7.07e-05	0.000371773	0.993437	DOWN
KLF13	-1.19072	-0.196749	-6.95897	3.43e-08	4.95e-07	8.52947	DOWN
ANO6	-1.19024	0.0970435	-7.63181	4.49e-09	8.47e-08	10.5528	DOWN
SLC31A2	-1.19017	0.349762	-4.43072	8.22e-05	0.000424159	0.846521	DOWN
LSAMP	-1.18938	-0.0393294	-4.22226	0.00015345	0.000729491	0.239244	DOWN
SYNPO	-1.18905	-0.147226	-7.09745	2.25e-08	3.44e-07	8.94889	DOWN
LOC202025	-1.18859	-0.0113235	-4.95983	1.64e-05	0.00010537	2.4227	DOWN
SYNE1	-1.18804	-0.227425	-6.79007	5.75e-08	7.79e-07	8.01619	DOWN
C12orf33	-1.18799	0.282898	-5.37532	4.56e-06	3.45e-05	3.68405	DOWN
DAPK1	-1.18662	-0.132332	-5.43531	3.78e-06	2.93e-05	3.86726	DOWN
FRZB	-1.18641	-0.142895	-3.30274	0.00214783	0.00711602	-2.29534	DOWN
LOC100132529	-1.18633	0.197334	-4.09411	0.000224367	0.00101685	-0.129178	DOWN
FGGY	-1.1863	0.154287	-4.17435	0.000176937	0.000825453	0.101022	DOWN
TREM2	-1.1863	0.396551	-2.61092	0.0130163	0.0331721	-3.97563	DOWN
SLC22A4	-1.18468	0.153981	-4.17629	0.000175916	0.000822102	0.106634	DOWN
FLJ26850	-1.18428	-0.152582	-4.70083	3.63e-05	0.000207604	1.64583	DOWN
TNIK	-1.1836	-0.178592	-6.16685	3.92e-07	4.13e-06	6.11018	DOWN
ITGAL	-1.18345	-0.0302816	-5.10968	1.04e-05	7.03e-05	2.87585	DOWN
EPHB6	-1.18292	-0.194731	-4.13063	0.00020141	0.000923779	-0.0245982	DOWN
FLJ40852	-1.18168	0.0306967	-3.94561	0.000347011	0.0014793	-0.550835	DOWN
PCDH10	-1.18052	0.234555	-6.41315	1.83e-07	2.12e-06	6.86519	DOWN
FAM134B	-1.18048	0.0247728	-3.40213	0.00163337	0.00562934	-2.03554	DOWN
SPG20	-1.18027	-0.0245834	-6.95689	3.45e-08	4.97e-07	8.52315	DOWN
CD40LG	-1.17942	-0.0471504	-3.33764	0.00195164	0.0065483	-2.20456	DOWN
NEBL	-1.17914	0.0453487	-5.47836	3.31e-06	2.62e-05	3.99884	DOWN
CCDC8	-1.17914	-0.20584	-4.29241	0.000124476	0.000607415	0.442566	DOWN
SORBS1	-1.17837	0.0234237	-6.18779	3.67e-07	3.9e-06	6.17443	DOWN
DKFZp779M0652	-1.17806	-0.295928	-4.34043	0.000107812	0.000535832	0.582368	DOWN
TTYH2	-1.17805	-0.296355	-3.72379	0.000659364	0.00258913	-1.16883	DOWN
MXD4	-1.17802	0.021868	-8.75903	1.66e-10	4.91e-09	13.8411	DOWN
MUM1L1	-1.17691	0.363609	-2.5064	0.0167796	0.0410047	-4.20703	DOWN
CALCOCO2	-1.17609	0.0790641	-9.17228	5.14e-11	1.77e-09	15.0088	DOWN
SAMD3	-1.17587	0.0800349	-4.29108	0.000124975	0.000609302	0.438679	DOWN
PALM3	-1.17568	-0.0735401	-2.21756	0.0328862	0.0720886	-4.81076	DOWN
CEACAM8	-1.17559	0.405409	-2.40061	0.0215775	0.0506198	-4.43439	DOWN
PRR5L	-1.17506	-0.142587	-4.94658	1.71e-05	0.000109294	2.38275	DOWN
LITAF	-1.17485	0.0143966	-7.95256	1.73e-09	3.7e-08	11.5028	DOWN
FLJ40194	-1.17456	0.117537	-3.27122	0.00234098	0.00766723	-2.37686	DOWN
FLJ42022	-1.17435	-0.0212845	-4.96427	1.62e-05	0.000104093	2.43612	DOWN
GPR123	-1.17432	0.0236865	-3.74432	0.000621651	0.00245835	-1.11228	DOWN
GLI1	-1.17376	0.0590996	-2.72524	0.00980093	0.0260361	-3.71519	DOWN
SORBS2	-1.17372	-0.296945	-4.97396	1.57e-05	0.000101426	2.46536	DOWN
LY86	-1.17348	0.0250272	-4.06763	0.000242592	0.00108677	-0.204794	DOWN
EFEMP2	-1.17342	-0.156386	-7.05351	2.57e-08	3.87e-07	8.81596	DOWN
MT1E	-1.17321	0.156674	-3.3759	0.00175629	0.00599128	-2.10448	DOWN
CSRP1	-1.17294	0.147134	-7.86468	2.25e-09	4.59e-08	11.2435	DOWN
FZD8	-1.17188	-0.239495	-3.6541	0.000804589	0.00307989	-1.35974	DOWN
GPR65	-1.17154	0.0207183	-4.17977	0.000174112	0.00081472	0.116636	DOWN
LILRA5	-1.17082	0.179158	-4.22735	0.000151141	0.000719614	0.253968	DOWN
CLDND2	-1.17058	-0.0662619	-4.00173	0.000294458	0.00128524	-0.392206	DOWN
TP53INP2	-1.16988	-0.0133589	-3.88852	0.000409821	0.00171381	-0.711327	DOWN
SLC35A1	-1.1693	-0.0283211	-8.20632	8.21e-10	1.96e-08	12.2466	DOWN
FAM65A	-1.1688	-0.208917	-6.46275	1.57e-07	1.86e-06	7.01701	DOWN
FAM71A	-1.16879	0.278473	-3.05218	0.00421763	0.012671	-2.93128	DOWN
CRIP1	-1.16765	-0.183934	-4.74236	3.19e-05	0.00018718	1.76977	DOWN
NFATC4	-1.16679	-0.018398	-4.33564	0.000109371	0.000541974	0.568391	DOWN
WDR96	-1.16678	0.0368152	-3.32601	0.00201503	0.00672625	-2.23487	DOWN
LAPTM5	-1.16668	0.134934	-3.49114	0.00127467	0.00456975	-1.7995	DOWN
ALDH3B1	-1.16578	0.0252173	-5.65402	1.92e-06	1.63e-05	4.53663	DOWN
STXBP1	-1.16511	-0.15027	-5.2439	6.84e-06	4.91e-05	3.28355	DOWN
DPYS	-1.16453	0.0614021	-3.68578	0.000735087	0.00284691	-1.27314	DOWN
LOC645206	-1.16375	-0.0458436	-3.77412	0.000570608	0.00228432	-1.02995	DOWN
SETBP1	-1.16365	0.0514138	-5.90322	8.87e-07	8.33e-06	5.30107	DOWN
INCA1	-1.16289	-0.00191368	-7.32796	1.12e-08	1.88e-07	9.6438	DOWN
PCDHA9	-1.16262	0.0889714	-3.58717	0.000972861	0.00362453	-1.54151	DOWN
CAMTA1	-1.16186	-0.0693606	-4.21869	0.000155088	0.000736794	0.228936	DOWN
CYP2A7	-1.16148	0.324064	-3.08443	0.00387182	0.0117784	-2.85104	DOWN
ATP8A2	-1.16132	-0.176115	-3.90515	0.000390467	0.00164298	-0.664679	DOWN
PCDH18	-1.1611	0.0601795	-6.03978	5.81e-07	5.78e-06	5.72024	DOWN
CCDC146	-1.16054	0.0765571	-4.68122	3.85e-05	0.000218577	1.58738	DOWN
CCND3	-1.1596	0.184502	-4.6508	4.22e-05	0.000237049	1.49685	DOWN
TTC21A	-1.1593	0.239601	-3.30818	0.00211603	0.00702356	-2.28122	DOWN
ITGA1	-1.15893	0.0752727	-6.07665	5.18e-07	5.24e-06	5.8334	DOWN
ITGAM	-1.15852	0.000566373	-3.51914	0.00117844	0.00427619	-1.72463	DOWN
C22orf32	-1.15807	0.00694007	-4.47597	7.17e-05	0.000376291	0.979537	DOWN
LOC284244	-1.15782	0.0383229	-2.52213	0.0161557	0.0397239	-4.17261	DOWN
KLF6	-1.1566	-0.122004	-5.07232	1.16e-05	7.8e-05	2.76268	DOWN
CRISPLD2	-1.15645	0.246283	-3.59795	0.000943631	0.00353439	-1.51234	DOWN
SEC14L1	-1.15645	-0.105077	-8.01881	1.42e-09	3.15e-08	11.6976	DOWN
SSC5D	-1.15573	0.137204	-3.54231	0.00110413	0.00404228	-1.66246	DOWN
BST1	-1.15542	0.232742	-4.77747	2.87e-05	0.000170821	1.87476	DOWN
S1PR4	-1.15526	-0.0856677	-5.41402	4.04e-06	3.11e-05	3.80223	DOWN
LOC100653080	-1.15473	0.0800705	-4.76563	2.98e-05	0.000176242	1.83935	DOWN
SLC2A4	-1.15468	-0.0298851	-3.17727	0.00301997	0.00954614	-2.61733	DOWN
FAM174B	-1.15356	-0.257064	-4.03877	0.00026411	0.00116967	-0.287027	DOWN
LOC644192	-1.15341	-0.232479	-6.5937	1.05e-07	1.32e-06	7.41736	DOWN
MLXIPL	-1.15285	0.0548762	-2.5754	0.0141981	0.035707	-4.055	DOWN
APOD	-1.15264	-0.141612	-2.8056	0.00800027	0.0219164	-3.52774	DOWN
LINC00271	-1.15226	0.257735	-4.15967	0.000184812	0.000858126	0.0587832	DOWN
CC2D2B	-1.15217	0.0562634	-6.58616	1.07e-07	1.35e-06	7.39433	DOWN
GABARAPL1	-1.15179	-0.0735483	-6.69875	7.6e-08	9.97e-07	7.73798	DOWN
[truncated: 2,240 more rows]
