# Supplementary material for: Inhibitory role of bone marrow mesenchymal stem cells‐derived exosome in non‐small‐cell lung cancer: microRNA‐30b‐5p, EZH2 and PI3K/AKT pathway
Source: J Cell Mol Med. 2023 Sep 12;27(22):3526–38. doi: 10.1111/jcmm.17933 (PMC10660609; doi:10.1111/jcmm.17933)
Supplement: Supplementary file 8 — Table S5. [file JCMM-27-3526-s008.xlsx]

## Sheet: Sheet1
Table S5 567 intersected target genes
Target mRNA AND GSE74706	Histone methyltransferases
KANK2	SET1A
CXCL12	SET1B
PLXDC2	MLL1
LRRC49	MLL2
TSPAN18	MLL3
GLDN	MLL4
MAP3K3	SMYD1
XPO1	SMYD2
SESN1	SET7/9
ZEB2	PRDM9
ERP44	SUV39H
ZNF423	G9a
CNOT1	GLP
FOXL2	SETDB1
PRPS2	EZH1
CDK5R1	EZH2
ARL3	SETD2
SCN2B	NSD1
SGCD	NSD2
SAMD5	NSD3
TMEM213	ASH1L
HMGA2	SETD3
DTX2	SETMAR
YOD1	DOT1L
PAPPA	SET8
LPGAT1	SUV4-20H1
ZBTB16	SUV4-20H2
SALL4
PRSS22
LRIG3
ADRB2
ADAMTS8
CDC25A
NEK3
SLC5A9
EDN1
ONECUT2
B3GNT1
CLDN12
GAN
RSPO2
POLR2D
CPEB1
C20orf194
LOR
ERO1L
FRMD4B
CPEB3
SCN4B
THRA
RRM2
RDX
ARG2
BZW2
IGF2BP3
TGFBR3
CALM1
NKD1
PKIA
ADRB1
KLHL31
PRDM5
ONECUT1
ONECUT3
DUSP1
GAS7
OSMR
MMP11
CDCA8
ESPL1
DAPK1
LYVE1
IKBKE
CD86
MYCBP
CACNG4
ARHGAP28
BMP5
HOOK1
E2F2
PXMP4
LGR4
VGLL3
PDGFB
PTPRD
PLXND1
SP8
SECISBP2L
CADM2
NIPAL4
PMAIP1
YBX2
TMPRSS2
CFL2
C11orf84
DKK3
LBH
SH2B3
COL14A1
STEAP3
COL1A1
GHR
SLC9A9
RUNX1T1
STAB2
SLC6A1
ARHGAP20
HBEGF
XKRX
CRTAP
ITGB8
KLF9
DLC1
ADAMTS14
HIC1
SLC4A4
FZD4
SEC14L1
FBXO32
SLC2A12
FAM189A1
MSI2
ARHGEF15
SBK1
DPYSL3
RGS17
EGR3
CXorf36
TBX5
CGNL1
MEX3A
BTBD3
COL4A5
RAB8B
PHACTR2
TNIK
MYRIP
AFF2
ADAMTS1
PPARGC1A
TTC39C
FGF11
MGLL
HLF
RADIL
STRN
GAB2
SULF1
TFR2
SYT11
PCYOX1
CACNA1E
FSTL4
COL3A1
LRFN4
PLCXD3
MAP3K9
FAM83G
APC2
PAK1
ADCY9
FRMD5
REEP1
PLXNA2
TMX4
ITGA1
TSPAN2
DNA2
SCUBE3
FREM2
C14orf28
CLPB
SCARA3
SYT7
MEF2C
BMP2
SNX1
MBD2
LPHN3
POLR3G
EZH2
LOXL2
NAP1L5
CHAC1
DCDC2
HOXA5
TRPC3
MNX1
GNPNAT1
GRHL3
TM4SF18
CDC6
RPGR
FLVCR1
PFDN4
E2F7
CKS2
COL10A1
SLC9A2
TFAP2A
FA2H
ZCCHC24
DEPDC1B
HPGD
CTGF
ZNF608
KCNK1
DEPDC1
HOXC9
PNRC1
PRR5L
CDKN1C
KPNA2
DRAM1
SLC1A1
UGT8
ZNF385B
SEMA6D
ATP1A2
DDR2
NETO1
GSR
SH3D19
ENPEP
DMRT3
KLF10
TMEM200B
GPR146
HGF
C10orf12
IPMK
IPO7
FAM160A1
DOCK4
MITF
TRPC6
COL22A1
RASGEF1A
SOX17
WHSC1
TSPAN5
DAB2
TP53INP2
GALNT7
SOSTDC1
GPSM2
TFAP2C
ESRP1
PLCL1
FAM199X
EIF5
AURKA
PTCHD1
PRELP
ITPR1
NCAM2
ST18
RBM24
ZNF662
UCK2
OTUD1
DLG5
PYGO1
ARHGEF26
PCDH18
ATL3
SLC7A11
USP53
ITPRIP
EPAS1
NTN4
PDE3B
FAM136A
VSIG10
ERBB4
EIF4E3
MRAS
XPR1
LIFR
ZNF217
TUB
CTNND2
SOX5
NKRF
ARNTL2
GAB3
THSD7A
TCF4
PGR
FANCA
MMP14
SPOCK2
IGSF10
SSPN
GDF11
MSMP
TSPAN12
CORO2A
FGF9
PSRC1
FAM105A
NOG
CAMK2N1
TTK
SPRY1
GPD1L
MIPOL1
SMOC2
PITX2
LPHN2
SLC41A2
LMNB1
LSM14B
ROR1
HEG1
ANO6
AKAP2
RASSF2
PAX9
DNAJB4
SLC2A1
DPYSL2
FKBP4
PDGFRA
CADM3
FYCO1
CTTNBP2
HEY1
LDLR
MAPK4
AQP4
RALGPS2
NPR3
TJP1
NDST1
CLSTN2
CRTC3
CLIC2
S1PR1
METTL8
CALCOCO2
HILPDA
ZBTB4
RNF207
FOXD3
TEK
NR2F2
SPARC
PRICKLE2
ZEB1
TMEM55A
H1F0
PTGFR
RAD51
GRHL2
EPHB2
NOVA2
JPH2
ATP8A2
FAM47E
UBFD1
E2F3
NXPH3
DUSP13
RIMS2
COL4A4
CEP85
SLC16A2
C17orf82
PTPRB
SCN3B
ADARB1
GATA6
HIF1A
C3orf70
KCNIP3
PIEZO2
FAM162B
LMO3
KIAA1456
GREM1
FHL5
GABRB2
SYCE3
LHFP
RHOBTB1
NPY1R
KCNK12
VWC2
KIAA0040
RIC3
TACC1
SASH1
RUNX2
RELN
BAI3
CA2
GUCY1A2
NACC1
HCN3
FRZB
PDE8B
STXBP1
TCF19
SMPD3
ZC4H2
HS3ST2
WASF3
ELMO1
RCC1
DKK2
ROBO2
FLRT3
KIT
SEMA6A
KIAA1045
RNF19B
TMEM156
SDC2
RAPGEF4
AFAP1L1
EGLN3
FHOD3
KIAA1024
PTPRM
GLIPR2
SLAIN2
PIK3R1
ORC2
MME
PPAP2B
NFIA
MTMR1
RIMS4
NPAS2
PTPRR
LIN7A
GPR126
EBF1
SYNGR1
DIRAS1
CNN1
SNCB
ORC5
RGS20
HOXA10
NFIX
SV2B
SLC39A14
CCDC64
KCNQ3
SCN1A
AK4
FBXO41
PTPRG
SLIT2
NMNAT3
ABLIM3
BVES
EFNB2
TMEM184A
NDRG4
PRKCE
C1orf21
ASXL3
SEMA5A
CAB39L
GINS2
LGALSL
C7orf41
GATC
SRPX2
PCDH17
FAM81A
DACH1
METTL20
TDP1
GNG4
AJAP1
C8orf46
ZC3H12B
FOXN3
ARHGAP32
PCDHB16
PCDHA12
PCDHA9
PCDHA6
PCDHA3
HELLS
GJA5
NCKAP5
NAA25
FAM131B
ARHGAP18
CORO2B
F13A1
MAOB
TFDP2
BPIFB2
SH3BP5
GPR37L1
ALDOA
NAA50
DOK6
PGF
ARHGEF37
LSAMP
PRKD1
OBFC1
ITGB3BP
MTA3
CDC42BPG
DES
GPRC5A
ETV1
C7
ETS1
USH1G
ACVRL1
CELSR3
WNT3
PDE7B
MSRB3
PADI1
TARS
PTGIS
RAB3B
KIAA1462
MXD4
TLX2
ANKRD1
CD81
JAM3
NOV
HMGB3
FAM91A1
MASTL
EMP2
B3GALNT2
FOXO1
HS6ST2
PERP
C6orf141
CAV3
PRICKLE1
CYBRD1
MYO19
ST6GALNAC3
TSC22D1
FOXF1
SAP18
HOXA4
RNF125
PURG
SORT1
IQSEC1
OTUD7A
CACNA2D2
MYLK
TMOD1
MSI1
SRRM4
SPTBN1
BDNF
MSH6
THBS2
C1orf112
